# Supplementary material for: Measurement of gender as a social determinant of health in epidemiology—A scoping review
Source: PLoS One. 2021 Nov 3;16(11):e0259223. doi: 10.1371/journal.pone.0259223 (PMC8565751; doi:10.1371/journal.pone.0259223)
Supplement: S4 File — (XLSX) [file pone.0259223.s004.xlsx]

## Sheet: All
Supporting information 4: Detailed characteristics of the gender measures (extraction table)
							Type of measure			Study population: gender						Study population: sexual orientation				Topic of instrument: gender						Topic of instrument: sexual orientation				Gender domain (Jhpiego)					Level and dimension of analysis					Data type		Study population: Age					Topic population: Age
Name of the measure	Reference of the initial publication	Year when initially published	Country where measure was created	Based on (if applicable)	Short description of the measure	Example of item/variable (first item in the instrument when available)	gender (in)equality	gender norms	gender-based violence/discrimination	Women/girls	Men/boys	Women & Men (girls & boys)	SGM	all genders	Not specified	Heterosexual	SGM	all sexual orientations	Not specified	Women/girls	Men/boys	Women & Men (girls & boys)	SGM	all genders	Not specified	Heterosexual	SGM	all sexual orientations	Not specified	Access to and control over assets	Beliefs and Perceptions	Institutions, laws, policies	Practices and Participation	Power and decision-making	Micro	Meso	Macro	Manifest	Latent	Survey instrument	Secondary data analysis	Adults	Adolescents	Children	Elderly people	Not Specified	Adults	Adolescents	Children
Absolute and relative gender equality	Chon DS. A spurious relationship of gender equality with female homicide victimization: A cross-national analysis. Crime & Delinquency. 2016 Mar;62(3):397-419.	2013	USA	United Nations Development Programme. 1995. Human Development Report, New York: Oxford University Press.	The measure addresses 2 types of female status measures: absolute women’s socioeconomic status and relative gender equality indicators. They are considered in terms of four areas: education, income, economic activity, and political rights.	Absolute gender equality: GDP per capita annually produced by women Relative gender equality: ratio of females’ combined gross enrollment/earned income to that of male	x					x							x			x							x	x		x	x	x			x	x			x	x					x
Acceptability of Intimate Partner Violence against Women Scale (A-IPVAW)	Martín-Fernández M, Gracia E, Marco M, Vargas V, Santirso FA, Lila M. Measuring acceptability of intimate partner violence against women: Development and validation of the A-IPVAW scale. European Journal of Psychology Applied to Legal Context. 2018 Jan 2;10(1):26-34.	2018	Spain		The A-IPVAW consists of 20 items that were scored on a 4-point Likert type scale (1 = nothing acceptable, 4 = very acceptable). It includes three dimensions: physical violence, verbal violence or coercion, and emotional violence.	I think it is acceptable for a man to threaten to injure his partner or others if she leaves him			x			x							x			x							x		x				x				x	x		x					x
Acceptance of Modern Myths About Sexual Aggression Scale (AMMSA)	Gerger H, Kley H, Bohner G, Siebler F. The acceptance of modern myths about sexual aggression scale: Development and validation in German and English. Aggressive Behavior: Official Journal of the International Society for Research on Aggression. 2007 Sep;33(5):422-40.	2007	Germany		The AMMSA measures beliefs that serve to deny and trivialize sexual aggression. It is composed of 30 items, rated on a Likert scale (from 1, totally disagree, to 7, totally agree). It has been validated in both German and English.	1. When it comes to sexual contacts, women expect men to take the lead/Wenn es zu sexuellem Kontakt kommt, erwarten Frauen, dass der Mann die Fuehrung uebernimmt			x			x			x							x							x		x				x				x	x		x					x
Adolescent Femininity Ideology Scale (AFIS)	Tolman DL, Porche MV. The Adolescent Femininity Ideology Scale: Development and validation of a new measure for girls. Psychology of women quarterly. 2000 Dec;24(4):365-76.	2000	USA	Feminist standpoint methodology: Nielsen,J. M. (Ed.).(1990).Feminist research methods. Boulder, CO: Westview Press Items from other relevant established scales, e.g. Beere, C. (1990).Gender roles:A handbook of tests and measures. New York: Greenwood Press	The AFIS measures the extent to which adolescent girls have internalised social constructions of femininity. It consists of 20 items: 10 items for the Inauthentic Self in Relationship (ISR) subscale and 10 items for the Objectified Relationship with Body (ORB) subscale. Respondents answer on a 5-point scale, ranging from (1)strongly disagree to (5) strongly agree.	Inauthentic Self in Relationship. 1. I would tell a friend she looks nice, even if I think she shouldn't go out of the house dressed like that.		x		x									x	x									x		x				x				x	x			x					x
Adolescent gender norms (Gender expression measure (GE))	Shakya HB, Domingue B, Nagata JM, Cislaghi B, Weber A, Darmstadt GL. Adolescent gender norms and adult health outcomes in the USA: a prospective cohort study. The Lancet Child & Adolescent Health. 2019 Aug 1;3(8):529-38.	2019	USA	Gender expression scale Cleveland HH, Udry JR, Chantala K. Environmental and genetic influences on sex-typed behaviors and attitudes of male and female adolescents. Pers Soc Psychol Bull 2001; 27: 1587–98.)	The GE measures gender expression for adolescents, determined by the degree to which an individual’s behaviours were typical of their gender. It consists of 25 items and respondents answer on scale specific to the item.	1. Frequency of crying (0 = Never; 4 = Every day).		x				x							x			x							x		x		x		x			x	x	x			x					x
Adolescent Masculinity Ideology in Relationships Scale (AMIRS)	Chu JY, Porche MV, Tolman DL. The adolescent masculinity ideology in relationships scale: Development and validation of a new measure for boys. Men and Masculinities. 2005 Jul;8(1):93-115.	2005	USA	In correspondence' with the Adolescent Femininity Ideology Scale for girls (Tolman DL, Porche M V. The Adolescent Femininity Ideology Scale: Development and validation of a new measure for girls. Psychol Women Q [Internet]. 2000;24(4):365–76. Available from: http://search.ebscohost.com/login.aspx?direct=true&db=psyh&AN=2001-14317-010&site=ehost-live.) Based on Male Role Attitudes Scale (MRAS) Ple…	The AMIRS is a scale to measure male adolescents masculine norms, evidenced by their attitudes and beliefs about what constitutes appropriate behavior for males within interpersonal relationships. It consists of 12 items and respondents answer on a scale from 1 (disagree a lot) to 4 (agree a lot)	1. It’s important for a guy to act like nothing is wrong, even when something is bothering him.		x			x								x		x								x		x				x				x	x			x					x
Adolescent Sexism Detection (ASD) (Acceptance of Sexualized Aggression subscale)	Recio P, Cuadrado I, Ramos E. Psychometric properties of the Adolescent Sexism Detection (ASD) scale. Psicothema. 2007 Aug;19(3):522-8.	2007	Spain	Glick, P., Fiske, S.T. (1996). The ambivalent sexism inventory: Differentiating hostile and benevolent sexism. Journal of Personality and Social Psychology, 70,491-512.	The ASD measures sexism in adolescents. It has 26 items and was developed in Spanish. Respondents answer on a 6-point-Likert scale ranging from 1 (Strongly disagree) to 6 (Strongly agree).	1. Las mujeres son, por naturaleza, más pacientes y tolerantes que los hombres. (translation by online software deepl: "1. Women are, by nature, more patient and tolerant than men")			x			x							x			x							x		x				x				x	x		x	x				x	x
Adolescent Students' Attitude Scale for Sexuality (E3AS)	Barros T, Ramalho S, Gordo C, Frade JMG, Luz A, Moleiro P, et al. Adolescent students' attitudes towards sexuality: the construction and validation of a scale. Rev Paul Pediatr. 2020;39:e2019372.	2020	Portugal		The E3AS measures attitudes toward sexuality. It consists of 34 items distributed into 5 factors: Family planning and sex education; First sexual relationship; Violation of sexual rights and who to turn to in the event of unplanned pregnancies; Gender expression and identity; and Unplanned pregnancy and parenting. Responses are rated on a 5-point Likert scale.	Unplanned pregnancy and parenting: 33. If in a couple the woman becomes pregnant, they should have an abortion.		x				x							x			x							x		x				x				x	x			x					x
Adolescents’ perception of egalitarian versus non-egalitarian gender roles	Mejia R, Kaplan CP, Alderete E, Gregorich SE, Pérez-Stable EJ. Influence of gender role attitudes on smoking and drinking among girls from Jujuy, Argentina. Preventive medicine. 2013 Sep 1;57(3):194-7.	2013	Argentina		The scale assesses attitudes towards egalitarian gender roles. It consists of 5 items with 5-point response options of 1 (strongly agree) to 5 (strongly disagree).	1. women staying at home to care for children.		x		x									x	x									x		x				x				x	x			x				x
Adolescents’ Stigmatizing Attitudes, Beliefs and Actions (ASABA) scale	Makenzius M, McKinney G, Oguttu M, Romild U. Stigma related to contraceptive use and abortion in Kenya: scale development and validation. Reproductive health. 2019 Dec;16(1):1-0.	2019	Kenya	Shellenberg, K.M., Hessini, L. & Levandowski, B.A. (2014) Developing a Scale to Measure Stigmatizing Attitudes and Beliefs About Women Who Have Abortions: Results from Ghana and Zambia, Women & Health, 54:7, 599-616.	The ASABA is an adaptation of the SABA scale to adolescent girls capturing stigma related to women associated with abortion on three dimensions (negative stereotypes, discrimination and exclusion, potential contagion). The word woman was changed to girl in all questions, and two items were added to the scale. The 20-items were answered on a 5-point Likert scale.	Negative stereotypings. 1. A girl who has an induced abortion is commiting a sin.			x			x							x			x							x		x				x				x	x			x					x
Adversarial Sexual Beliefs Scale	Burt MR. Cultural myths and supports for rape. Journal of personality and social psychology. 1980 Feb;38(2):217.	1980	USA		The scale measures adversarial attitudes about men and women. 9 items are rated on a 7-point Likert scale (7=strongly disagree).	A woman will only respect a man who will lay down the law to her.			x			x							x			x							x		x				x				x	x		x					x
African American Men's Gendered Racism Stress Inventory (AMGRaSI)	Schwing AE, Wong YJ, Fann MD. Development and validation of the African American Men's Gendered Racism Stress Inventory. Psychology of Men & Masculinity. 2013 Jan;14(1):16.	2013	USA	Utsey and Ponterotto’s (1996) Index of Race-Related Stress	The AMGRaSI measures gendered racism stress for African-American men. It consists of 15 items with three subscales: (a) experiences related to stereotypes of African American men as physically/sexually violent (Violence Subscale); (b) experiences related to stereotypes that African American men are absent/irresponsible fathers (Absent Fatherhood Subscale); and (c) experiences related to stereotyp…	Violence: 1. I have experienced a White woman shifting her belongings to the other side when I am nearby.			x		x								x		x								x			x			x	x		x	x	x	x	x					x	x
African-oriented survey-based women’s empowerment (SWPER) index	Ewerling F, Raj A, Victora CG, Hellwig F, Coll CV, Barros AJ. SWPER Global: A survey-based women's empowerment index expanded from Africa to all low-and middle-income countries. medRxiv. 2020 Jan 1.	2020	Global	Demographic Health Survey	The SWPER captures 3 empowerment domains indicative of assets and agency among partnered (either married or in a union) women: 1) Social independence, 2) Decision-making, 3) Attitudes to violence. It uses individual-level data from the Demographic Health Survey (DHS) and thereby allows for cross-country comparisons and trend analyses.	Attitude to violence: 1. Beating justified if wife goes out without telling husband (yes, don't know, no).	x					x							x	x									x	x	x		x	x	x			x	x		x	x					x
Ambivalence toward Men Inventory (AMI)	Glick P, Fiske ST. The ambivalence toward men inventory: Differentiating hostile and benevolent beliefs about men. Psychology of women quarterly. 1999 Sep;23(3):519-36.	1999	USA	Glick, P., Fiske, S.T. (1996). The ambivalent sexism inventory: Differentiating hostile and benevolent sexism. Journal of Personality and SocialPsychology, 70,491-512.	The AMI measures women’s hostile and benevolent prejudices and stereotypes about men. It comprises two subscales: 1. Hostility toward Men (HM) and Benevolence toward Men (BM). There are 20 items rated on a 5-point-scale (from 0 = disagree strongly to 5=agree strongly).	1. Even if both members of a couple work, the woman ought to be more attentive to taking care of her man at home.			x	x						x					x					x					x			x	x				x	x		x					x
Ambivalent Sexism Inventory (ASI)	Glick P, Fiske ST. The Ambivalent Sexism Inventory: Differentiating hostile and benevolent sexism. J Pers Soc Psychol. 1996;70(3):491–512	1996	USA		The ASI distinguishes between sexism’s hostile and benevolent components. It includes items on paternalism (dominate and protective), gender differentiation (competitive and complementary), and heterosexuality (hostile and intimate). It is a 22-item measure and is rated on a 5-point-scale (from 0 = disagree strongly to 5=agree strongly).	1. No matter how accomplished he is, a man is not truly complete as a person unless he has the love of a woman.			x			x				x						x				x			x		x			x	x				x	x		x					x
Anti-Bisexual Experience Scale (ABES)	Brewster ME, Moradi B. Perceived experiences of anti-bisexual prejudice: Instrument development and evaluation. Journal of counseling psychology. 2010 Oct;57(4):451.	2010	USA		The ABES is a measure of bisexual persons’ perceived experiences of anti-bisexual prejudice across 3 dimensions (sexual orientation instability, sexual irresponsibility,interpersonal hostility). Dimensions of prejudice include perceived illegitimacy of a bisexual orientation and hostility toward and intolerance of bisexual people. Respondents are asked to answer each item twice: once to assess th…	ABES-LG: Factor 1: Sexual Orientation Instability People have not taken my sexual orientation seriously because I am bisexual			x			x					x					x				x	x				x		x		x			x	x	x		x					x
Anticipated and Internalized Transgender Stigma	Rendina HJ, Cain DN, López-Matos J, Ray M, Gurung S, Parsons JT. Measuring Experiences of Minority Stress for Transgender Women: Adaptation and Evaluation of Internalized and Anticipated Transgender Stigma Scales. Transgender health. 2020 Mar 1;5(1):42-9.	2020	USA	Berger BE, Ferrans CE, Lashley FR. Measuring stigma in people with HIV: psychometric assessment of the HIV stigma scale. Research in Nursing and Health. 2001;24:518–529	Items from the Berger HIV Stigma Scale were adapted by transgender women (TGW) to capture multiple subtypes of stigma experienced by TGW because of their gender identities. The final scale includes 14 items in two unidimensional subscales: anticipated and internalized transgender stigma. Responses indicate agreement on a 4-point Likert scale (4=strongly agree).	Anticipated stigma: Most people who are transgender are rejected when others find out. Internalized stigma: I feel guilty because I am transgender.			x	x			x					x		x			x						x		x		x		x				x	x		x					x
Anti-lesbian/gay victimization	Pilkington NW, D'Augelli AR. Victimization of lesbian, gay, and bisexual youth in community settings. Journal of Community Psychology. 1995 Jan;23(1):34-56. D'augelli AR, Hershberger SL, Pilkington NW. Lesbian, gay, and bisexual youth and their families: Disclosure of sexual orientation and its consequences. American journal of orthopsychiatry. 1998 Jul;68(3):361-71.	1995	USA		The measure assesses experiences of verbal and physical anti-lesbian/gay victimization in two areas: scope and prevalence (grouped into verbal abuse, minimal physical attack, physical assault); social and community contexts (at home, school, among friends, at work and within the larger community).	Scope and prevalence: How often have you experienced the following forms of victimization, specifically because someone knew or assumed that they were lesbian, gay or bisexual? 1) verbal insults, 2) threats of physical violence, ...			x			x					x					x					x				x		x		x	x			x	x			x					x
Attitude Summary Measure	Schabath MB, Blackburn CA, Sutter ME, Kanetsky PA, Vadaparampil ST, Simmons VN, Sanchez JA, Sutton SK, Quinn GP. National survey of oncologists at National Cancer Institute–designated comprehensive cancer centers: attitudes, knowledge, and practice behaviors about LGBTQ patients with cancer. Journal of clinical oncology. 2019 Mar 1;37(7):547.	2016	USA		The Attitude Summary Measure includes 12 attitude items, rated on a 5-level Likert scale (from strongly disagree to strongly agree). It assesses healthcare providers' attitudes to treating LGB patients.	I am comfortable treating LGB patients.	x							x				x						x			x				x		x		x			x	x			x					x
Attitude Toward Difference Survey: The Riddle Scale	Riddle, D. (1985). “Homophobia Scale.” In Opening Doors to Understanding and Acceptance. ed. K. Obear and A. Reynolds. Boston: Unpublished essay.	1985	USA		The Attitude toward Difference Survey assesses multiple attitudes related to Lesbians, Gay, Bisexuals and Transgender people, including repulsion, pity, tolerance, acceptance, support, admiration, appreciation and nurturance. Participants check the statements they agree with. The more statements they agree to, the more they are supporting and embracing LGBT as equal members of the society.	1. Homosexuality is unnatural and immoral. LGBT people are emotionally or psychologically ill.			x			x							x			x	x				x	x			x				x				x	x		x					x
Attitudes About Intimate Partner Violence Against Women (ATT-IPV) Scale	Yount KM, VanderEnde K, Zureick-Brown S, Anh HT, Schuler SR, Minh TH. Measuring attitudes about intimate partner violence against women: The ATT-IPV scale. Demography. 2014 Aug 1;51(4):1551-72.	2014	Vietnam	National Study on Domestic Violence Against Women in Viet Nam (NSDVAWV) and 2010–2011 Multiple Indicator Cluster Surveys (MICS)—multipurpose surveys supported by the United Nations Children’s Fund to monitor the situation of women and children (see: General Statistics Office (GSO). (2010). “Keeping silent is dying”: Results from the National Study on Domestic Violence Against Women in Vietnam. Ha…	The ATT-IPV scale measures attitudes about physical violence against wives in men and women in Vietnam. It consists of 10 items.	Husband Has Good Reason to Hit His Wife If: (1) She does not complete housework to his satisfaction			x			x				x						x				x					x				x			x	x	x		x					x
Attitudes and Knowledge about Transgender and Transsexual People (AC-TT)	Francia-Martınez M, Esteban C, Lespier Z. [Psychotherapist’s attitudes, knowledge and social distance with transgender and transexual community]. Rev Puertorriquena Psicol. 2017;28:98-113.	2017	Puerto Rico	Actitudes hacia Gays y Lesbianas en Psicoterapia' (Vázquez- Rivera, Sayers-Montalvo, Robles, De Jesús & Torres, 2007), which was initially developed by García (1984), and revised by Toro-Alfonso & Varas (2004).	The scale consists of 2 subscales: Subscale of Attitudes and Knowledge towards Transgender People (25 items) and Subscale of Attitudes and Knowledge towards Transsexual People (30 items) in mental health care. It has been initially developed in Spanish. Items are rated on a 4-point Likert scale.	Not available		x						x				x					x						x		x		x		x	x		x	x	x		x					x
Attitudes of Gender Expansiveness Scale for Youth (PAGES-Y)	Hidalgo MA, Chen D, Garofalo R, Forbes C. Perceived parental attitudes of gender expansiveness: development and preliminary factor structure of a self-report youth questionnaire. Transgender Health. 2017 Oct 1;2(1):180-7.	2017	USA	Multidimensional Scale of Perceived Social Support (MSPSS) (Zimet GD, Dahlem NW, Zimet SG, Farley GK. The multidimensional scale of perceived social support. J Pers Assess. 1988;52:30–41.) Gender Identity subscale of the Gender Minority Stress and Resilience (GMSR-NA) Scale (Testa RJ, Habarth J, Peta J, et al. Development of the gender minority stress and resilience measure. Psychol Sex Orientat …	The PAGES-Y measures the parental support in gender-expansive adolescents and young adults. It consists of 14 items within two subscales assessing perceived parental nonaffirmation and perceived parental acceptance. Respondents answer on a 5-point-Likert-scale from 1= strongly disagree to 5= strongly agree.	1. My parent(s) are proud of me.			x				x						x				x						x		x				x				x	x			x					x
Attitudes regarding bisexuality scale (ARBS)	Mohr JJ, Rochlen AB. Measuring attitudes regarding bisexuality in lesbian, gay male, and heterosexual populations. J Couns Psychol. 1999;46(3):353–69.	1999	USA Canada		The ARBS assesses attitudes regarding bisexuality in three domains: tolerance, perceived legitimacy of bisexuality, and perceived reliability of bisexuals. It can be applied in three forms: (a) one form assessing attitudes toward bisexual women and men (ARBS-FM), (b) one form assessing attitudes toward bisexual women (ARBS-F), and (c) one form assessing attitudes toward bisexual men (ARBS-M). Res…	1. Most men who claim to be bisexual are in denial about their true sexual orientation.			x			x				x						x					x				x				x				x	x		x					x
Attitudes toward Bisexual Men (ABM)	Nielsen SE, Harbke CR, Herbstrith JC. Uncovering bi-as: Developing new measures of binegativity. Psychology of Sexual Orientation and Gender Diversity. 2020 Oct 8.	2020	USA	Eliason MJ. The prevalence and nature of biphobia in heterosexual undergraduate students. Archives of sexual behavior. 1997 Jun;26(3):317-26. Yost MR, Thomas GD. Gender and binegativity: Men’s and women’s attitudes toward male and female bisexuals. Archives of sexual behavior. 2012 Jun;41(3):691-702. Mohr JJ, Rochlen AB. Measuring attitudes regarding bisexuality in lesbian, gay male, and heterose…	The Attitudes towards Bisexual Men is a one-dimensional scale assessing binegativity as gender-specific beliefs to bisexual men. Participants respond to 20 items on a 5-point Likert-type scale (5=strongly agree).	Bisexual men are looking for attention.			x			x						x			x						x				x				x				x	x		x					x
Attitudes toward Bisexual Women (ABW)	Nielsen SE, Harbke CR, Herbstrith JC. Uncovering bi-as: Developing new measures of binegativity. Psychology of Sexual Orientation and Gender Diversity. 2020 Oct 8.	2020	USA	Eliason MJ. The prevalence and nature of biphobia in heterosexual undergraduate students. Archives of sexual behavior. 1997 Jun;26(3):317-26. Yost MR, Thomas GD. Gender and binegativity: Men’s and women’s attitudes toward male and female bisexuals. Archives of sexual behavior. 2012 Jun;41(3):691-702. Mohr JJ, Rochlen AB. Measuring attitudes regarding bisexuality in lesbian, gay male, and heterose…	The Attitudes towards Bisexual Women is a one-dimensional scale assessing binegativity as gender-specific beliefs to bisexual women.. Participants respond to 20 items on a 5-point Likert-type scale (5=strongly agrree).	Bisexual women are looking for attention.			x			x						x		x							x				x				x				x	x		x					x
Attitudes toward Gay Men Scale	Hudson WW, Ricketts WA. A strategy for the measurement of homophobia. J Homosex. 1980;5(4):357–72.	1980	USA		The scale measures homophobia. It consists of a 25-item self-report instrument that uses a 5-point Likert-type response format.	1. I would feel comfortable working closely with a male homosexual.			x			x				x						x					x				x				x				x	x		x					x
Attitudes Toward Homosexuality	Kite ME, Deaux D. Attitudes toward homosexuality: Assessment and behavioral consequences. Basic and Applied Social Psychology. 1986 Jun 1;7(2):137-62.	1986	USA		The scale measures attitudes towards homosexuality. It consists of 21 items rated on a 5-point Likert scale.	1. I would not mind having homosexual friends.			x			x							x			x					x				x				x				x	x		x					x
Attitudes Toward Homosexuality	LaMar L, Kite M. Sex differences in attitudes toward gay men and lesbians: A multidimensional perspective. Journal of Sex Research. 1998 May 1;35(2):189-96.	1998	USA		The measure of Attitudes Toward Homosexuality includes items assessing views of gay men and lesbian women in society. It includes factors such as condamnation/tolerance, neutrality and morality. Participants rate items on a Likert-type scale from 1 (“Strongly Agree”) to 5 (“Strongly Disagree”).	Gay Male Condemnation/Tolerance: Gay men should be required to register with the police department where they live.			x			x				x						x					x				x				x				x	x		x					x
Attitudes Toward Lesbians and Gay Men (ATLG) scale	Herek GM. Heterosexuals' attitudes toward lesbians and gay men: Correlates and gender differences. Journal of sex research. 1988 Nov 1;25(4):451-77.	1988	USA		The ATLG measures the attitudes/reactions of heterosexuals against lesbians and gay people. It is a 20-item scale in Likert format with two 10-item subscales: Attitudes Toward Lesbians (ATL) and Attitudes Toward Gay Men (ATG).	1. Lesbians just can't fit into our society.			x			x				x						x					x				x				x				x	x		x					x
Attitudes Toward LGBT Patients Scale (ATLPS)	Sanchez NF, Rabatin J, Sanchez JP, Hubbard S, Kalet A. Medical students' ability to care for lesbian, gay, bisexual, and transgendered patients. Family Medicine-Kansas City-. 2006 Jan 1;38(1):21.	2006	USA		The ATLPS is a 13-item questionnaire measuring attitudes toward LGBT patients that includes comfort with LGBT patient encounters, opinions about same-sex relationships, and views of professional responsibilities. Each item on the ATLPS is answered on a 5-point Likert scale ranging from 1, ‘‘strongly disagree,’’ to 5, ‘‘strongly agree.’’	1. Lesbian and gay patients deserve the same level of quality care from medical institutions as heterosexual patients.			x					x				x						x			x				x		x		x	x			x	x		x					x
Attitudes Toward Same-Sex Marriage Scale (ATSM)	Pearl ML, Galupo MP. Development and validation of the attitudes toward same-sex marriage scale. J Homosex. 2007;53(3):117–34.	2007	USA	Attitudes Toward Lesbians and Gay Men Scale–Short Form (ATLG-S). (Herek’s 1988)	The ATSM is an instrument, which measures current attitudes of heterosexuals toward same-sex marriage. It consists of 17 items rated on a five-point Likert scale (1 = strongly disagree to 5 = strongly agree) .	1. Same-sex marriage undermines the meaning of the traditional family.			x			x				x						x					x				x				x				x	x		x					x
Attitudes Toward Transgendered Individuals Scale (ATTI)	van de Ven P, Bornholt L, Bailey M. Measuring cognitive, affective, and behavioral components of homophobic reaction. Archives of sexual behavior. 1996 Apr 1;25(2):155-79.	2012	USA	Heterosexual Attitudes Toward Homosexuals scale (HATH) (Larsen et al. 1980) and Homophobia scale (IHP) (Hudson & Ricketts, 1980)	The ATTI is a scale to assess of the prevalence and degree of stigma directed at the transgendered community.The scale consists of 20 items.	1. It would be beneficial to society to recognize transgenderism as normal.			x			x							x				x						x		x				x				x	x		x					x
Attitudes toward Women Scale (AWS)-Short version	Spence JT, Helmreich R, Stapp J. A short version of the Attitudes toward Women Scale (AWS). Bulletin of the Psychonomic society. 1973 Oct 1;2(4):219-20.	1973	USA	Attitudes toward Women Scale (AWS) by Spence-Helmreich (1972)	The AWS-short version is a measure of attitudes towards the rights and roles of women in such areas as vocational, educational, and intellectual activities, dating behavior and etiquette. It consists of 25 items, rated on a 4-point Likert scale.	Swearing and obscenity are more repulsive in the speech of a woman than of a man .		x				x							x	x									x		x				x				x	x		x					x
Attitudes Toward Women Scale for Adolescent (AWSA)	Galambos NL, Petersen AC, Richards M, Gitelson IB. The Attitudes Toward Women Scale for Adolescents (AWSA): A study of reliability and validity. Sex roles. 1985 Sep 1;13(5-6):343-56.	1985	USA	A short version of the Attitudes toward Women Scale (AWS) (Spence,J. T., Helmreich,R., & Stapp,J. A short version of the Attitudes toward Women Scale (AWS). Bulletin of thePsychonomic Society, 1973,2, 219-220.)	The AWSA examines boys and girls attitudes toward women. Respondents answer on a 4-point Likert-scale, from 1 = agree strongly to 4 = disagree strongly.	1. Swearing is worse for a girl than for a boy.		x				x							x	x									x		x				x				x	x			x				x	x
Attitudes Towards Dating Violence Scales	Price EL, Byers ES, Belliveau N, Bonner R, Caron B, Doiron D, Greenough J, Guerette-Breau A, Hicks L, Landry A, Lavoie B. The attitudes towards dating violence scales: Development and initial validation. Journal of family violence. 1999 Dec;14(4):351-75.	1999	Canada		The instrument consists of multiple scales measuring attitudes towards male dating violence: 1.) Attitudes Towards Male Psychological Dating Violence Scale (AMDV-Psyc; 15 items), 2.) the Attitudes Towards Male Physical Dating Violence Scale (AMDV-Phys; 12 items), and 3) the Attitudes Towards Male Sexual Dating Violence Scale (AMDV-Sex; 12items), and female women: the Attitudes Towards Female Psyc…	A guy should not insult his girlfriend.			x			x							x			x				x					x				x				x	x		x					x
Attitudes towards Lesbian, Gay, Bisexual and Transgender Old Age Scale (EAFV– LGBT)	de Medeiros ED, de Araújo LF, de Oliveira Santos JV, Souza TC, Monteiro RP. Attitudes towards Lesbian, Gay, Bisexual and Transgender Old Age Scale (EAFV–LGBT): Elaboration and Psychometric Evidence. The Spanish journal of psychology. 2019;22.	2019	Spain		The EAFV-LGBT measures the attitude of the public towards the LGBT elderly. It consists of 29 items and respondents answer on a 5-point Likert type scale (from 1= Strongly Disagree to 5= Strongly Agree).	1. I would be embarrassed to have an LGBT grandmother/grandfather.			x			x							x			x					x				x				x				x	x		x
Australian Sex Role Scale	Antill JK, Cunningham JD, Russell G, Thompson NL. An Australian sex‐role scale. Australian Journal of Psychology. 1981 Aug;33(2):169-83.	1981	Australia	300-item Adjective Check List (Gouge, H.G. and Heilbrun, A.B., 1965. Manual for the Adjective Check List and the need scales for the ACL); & 122-item Sex Role Stereotype Questionnaire (Rosenkrantz P, Vogel S, Bee H, Broverman I, Broverman DM. Sex-role stereotypes and self-concepts in college students. Journal of consulting and clinical psychology. 1968 Jun;32(3):287.)	The Australian Sex Role Scale consists of 50 items: 10 masculine positive, 10 masculine negative, 10 feminine positive, 10 feminine negative, and 10 social desirability items.	Not available		x				x							x			x							x		x				x				x	x		x	x				x	x
Barriers to Physical Activity and Sport Questionnaire for lesbian, gay, bisexual, transgender and queer/questioning (BPASQ-LGBTQ+)	Úbeda-Colomer J, Gil-Quintana J, Pereira-García S, López-Cañada E, Pérez-Samaniego V, Devís-Devís J. Development and validation of the Barriers to Physical Activity and Sport Questionnaire for lesbian, gay, bisexual, transgender and queer/questioning persons. Public Health. 2020;185:202-8.	2020	Spain		The BPASQ-LGBTQ+ measures barriers to physical activity and sports among LGBTQI+ persons using a socio-ecological model. It is made up of 17 items distributed across 4 factors: intrapersonal barriers (4 items), interpersonal barriers (4 items), relational-environmental barriers (4 items), organisational-environmental barriers (5 items). Items are rated on 0 to 4 scale (0=‘It has not been a barrie…	Intrapersonal barriers: 1. Lack of motivation to engage in PAS			x					x			x						x				x	x			x		x		x	x		x	x	x		x					x
Beliefs about Children’s Adjustment in Same-Sex Families Scale (BCASSFS)	Frias-Navarro D, Monterde-i-Bort H. A scale on beliefs about children's adjustment in same-sex families: Reliability and validity. Journal of Homosexuality. 2012 Oct 1;59(9):1273-88.	2012	Spain	Modern Homonegativity Scale (MHS) (Morrison and Morrison, 2003)	The BCASSFS is a 14-item scale distributed in two subscales that measure rejection toward same-sex parenting: the subtle and modern prejudice on the normative opposition subscale, and the direct and traditional prejudice on the individual opposition subscale.	A child who is raised by a gay/lesbian couple will be teased by his/her classmates.			x			x							x			x					x				x				x				x	x		x							x
Beliefs about gender	Tee N, Hegarty P. Predicting opposition to the civil rights of trans persons in the United Kingdom. Journal of Community & Applied Social Psychology. 2006 Jan;16(1):70-80.	2006	UK	Herek’s (1984, 1993) Attitudes to Lesbians and Gay men scale (ATLG), Swim, Aikin, Hall, and Hunter’s (1995) Modern Sexism scale (MS) and Altemeyer’s (1996) Right-Wing Authoritarianism scale (RWA)	This scale assesses prejudices and essentialist beliefs about gender. It consists of 10 items rated on a 7 point Likert scale.	1. There are only two genders, male or female			x					x		x								x				x			x				x				x	x		x					x
Beliefs About Others' Perceptions-Gender Typicality	Green L, Rimes KA, Rahman Q. Beliefs about others’ perceptions—gender typicality: Scale development and relationships to gender nonconformity, sexual orientation, and well-being. The Journal of Sex Research. 2018 Sep 2;55(7):837-49.	2017	UK	Zucker, K. J., Mitchell, J. N., Bradley, S. J., Tkachuk, J., Cantor, J. M., & Allin, S. M. (2006). The Recalled Childhood Gender Identity/Gender Role Questionnaire: Psychometric properties. Sex Roles, 54, 469–483. doi:10.1007/s11199-006-9019-x	The BOP-GT scale assesses an individual's judgement about how people perceive his or her gender typicality based on behaviours, interest, hobbies, appearance, gestures, interpersonal styles and activity levels. 15 items are assessed on a 5-point Likert scale ranging from 1 (very masculine) to 5 (very feminine).	People perceive my appearance to be …		x				x							x			x							x		x		x		x				x	x		x					x
Beliefs about Sexual Minorities Scale	Eliason MJ, Raheim S. Categorical measurement of attitudes about lesbian, gay, and bisexual people. Journal of Gay & Lesbian Social Services. 1996 Jun 12;4(3):51-65.	1996	USA		The BSM scale assesses attitudes about and experiences with gay, lesbian and bisexual people. There are four versions of the scale developed for each subgroup (lesbians, gays, bisexual women and bisexual men).	1. Celebration. I believe that (lesbians, gay men, bisexual women, or bisexual men: L/G/BW/BM) contribute in a positive and unique way to so- ciety.			x			x				x						x					x				x				x				x	x		x					x
Beliefs about transsexuality	Tee N, Hegarty P. Predicting opposition to the civil rights of trans persons in the United Kingdom. Journal of Community & Applied Social Psychology. 2006 Jan;16(1):70-80.	2006	UK	Herek’s (1984, 1993) Attitudes to Lesbians and Gay men scale (ATLG), Swim, Aikin, Hall, and Hunter’s (1995) Modern Sexism scale (MS) and Altemeyer’s (1996) Right-Wing Authoritarianism scale (RWA)	This scale assesses prejudices and essentialist beliefs against transsexuality, beliefs about sexual orientation and gender identity. It consists of 12 items rated on a 7 point Likert scale.	1. Gender is determined by biological factors, such as genes and hormones, before birth.			x					x		x								x				x			x				x				x	x		x					x
Bem Sex-Role Inventory (BSRI)	Bem SL. The measurement of psychological androgyny. Journal of consulting and clinical psychology. 1974 Apr;42(2):155.	1974	USA		The BSRI measures an individual’s femininity and masculinity. It consists of 60 items and respondents answer on a 7-point scale, ranging from 1 (Not at all desirable) to 7 (Extremely desirable).	Masculine items: 49. Acts as a leader.		x				x							x			x							x		x				x				x	x		x					x
Benevolent Sexism Scale	Oswald DL, Baalbaki M, Kirkman M. Experiences with benevolent sexism: Scale development and associations with women’s well-being. Sex Roles. 2019 Mar 1;80(5-6):362-80.	2019	USA	Schedule of Sexist Events (Klonoff and Landrine 1995)	The scale examines benevolent and hostile sexist events experienced by women. The scale consists of 28 items and three factors (heterosexual intimacy, complementary gender differentiation, protective paternalism). Participants answer on a scale ranging from 1 to 6.	Heterosexual Intimacy (HI): 1. You have been put on a pedestal by your romantic partner?			x	x									x			x							x		x			x	x				x	x		x					x
Between Sexual Orientation Belief Items	Hegarty P, Pratto F. Sexual orientation beliefs: Their relationship to anti-gay attitudes and biological determinist arguments. Journal of Homosexuality. 2001 Jun 27;41(1):121-35.	2001	USA		This 9-items measure assesses beliefs about sexual orientation.	1. Sexual orientation is caused by biological factors such as genes and hormones.		x				x						x				x						x			x				x				x	x		x					x
Bias in Attitudes Survey (BIAS)	Jean PJ, Reynolds CR. Development of the Bias in Attitudes Survey: A sex-role questionnaire. The Journal of Psychology. 1980 Apr 1;104(3-4):269-77.	1980	USA	Sex Role Stereotype Questionnaire (SRSQ) by Rosenkrantz, Vogel, Bee, Broverman, and Broverman (1968) Personal Attributes Questionnaire (PAQ) (adaptation of the SRSQ by Spence and Helmreic (1974) Attitudes Toward Women Scale(AWS) short version by Spence, Helmreich, and Stapp (1973)	The BIAS is a measure of sex-role ideology adapted to current societal developments. It consists of 35 items rated on a 4-point Likert scale.	1 Men and women are better suited to different kinds of occupations due to factors other than physical strength.		x				x							x			x							x		x				x				x	x		x					x
Biphobia scale	Mulick PS, Wright Jr LW. Examining the existence of biphobia in the heterosexual and homosexual populations. Journal of Bisexuality. 2002 Sep 1;2(4):45-64.	2002	USA	Existing research in the area of bisexuality and biphobia (Eliason, 1997; Klein, 1993; McKirnan, Stokes, Doll, & Burzette, 1995; Rust, 1993); existing scales which measure constructs believed to be similar to biphobia, such as homophobia (Hudson & Ricketts, 1980; Wright, Adams, & Bernat, 1999) and AIDS phobia (Harrell & Wright, 1998)	The scale assesses fear and discrimination towards bisexual individuals. It has 30 items and answers on a 6-point-likert-scale (strongly agree to strongly disagree).	1. I do not like bisexual individuals.			x			x						x				x					x				x				x				x	x		x					x
Bisexual Identity Inventory	Paul R, Smith NG, Mohr JJ, Ross LE. Measuring dimensions of bisexual identity: Initial development of the Bisexual Identity Inventory. Psychology of Sexual Orientation and Gender Diversity. 2014 Dec;1(4):452.	2014	USA		The BII measures aspects of bisexual identity and includes 4 dimension, i.e. internalized binegativity, feelings of illegitimacy, anticipated binegativity, and affirmation of one’s bisexual identity.	1. People probably do not take me seriously when I tell them I am bisexual.			x					x					x					x			x				x		x		x			x	x	x		x					x
Bisexualities: Indiana Attitudes Scale (BIAS)	Friedman MR, Dodge B, Schick V, Herbenick D, Hubach RD, Bowling J, Goncalves G, Krier S, Reece M. From bias to bisexual health disparities: Attitudes toward bisexual men and women in the United States. LGBT health. 2014 Dec 1;1(4):309-18.	2014	USA		The BIAS tests associations between biphobia and sexual identity. There are two slightly different measures entitled Bisexualities: Indiana Attitudes Scale (BIAS) to explore respondents’ attitudes toward bisexual men (BIAS-m) (26 items) and toward bisexual women (BIAS-f) (27 items). The respondents answer on a 5-point-Likert-Scale.	BIAS-m: 1. I think bisexual men are actually gay			x			x						x				x					x				x				x				x	x		x					x
Cancer related masculine threat	Hoyt MA, Stanton AL, Irwin MR, Thomas KS. Cancer-related masculine threat, emotional approach coping, and physical functioning following treatment for prostate cancer. Health Psychology. 2013 Jan;32(1):66.	2013	USA		The 25-item scale assesses the extent to which one’s experience with cancer and cancer-related beliefs are inconsistent with one’s socialized gender role and masculine self-image. The responses are rated on a 5-point Likert scale (5=totally agree).	My body has to function well for me to feel like a man.		x			x								x		x								x		x				x				x	x		x					x
Chastity scale	Mahalingam R. Beliefs about chastity, machismo, and caste identity: A cultural psychology of gender. Sex Roles. 2007 Feb 1;56(3-4):239-49.	2007	India		The scale measures beliefs about idealized notions of chaste women, such as beliefs about the purity, strength, and magical powers of chaste women. It consists of 23 items rated on a scale from 1 to 6 (1 = Mostly Disagree; 6 = Mostly Agree).	1. Only a virtuous woman can be a good woman.		x				x							x	x									x		x				x				x	x		x					x
Childhood Sex Role Inventory	Boldizar JP. Assessing sex typing and androgyny in children: The Children's Sex Role Inventory. Developmental Psychology. 1991 May;27(3):505.	1991	USA	Bem, S. L. (1974). The measurement of psychological androgyny. Journal of Consulting and Clinical Psychology, 42, 155–162.	The CSRI measures a child's femininity and masculinity. It consists of 60 items and respondents answer on a 4-point scale, ranging from 1 ("Not at all true of me") to 4 ("very true of me").	Masculine items: I am good at sports. Feminine items: I don't like to say "bad" words or swear. Neutral items: I like to do things other people do.		x				x							x			x							x		x		x		x			x	x	x				x					x
Child-Rearing Sex Role Attitude Scale (CRSRAS)	Freeman NK. Preschoolers’ perceptions of gender appropriate toys and their parents’ beliefs about genderized behaviors: Miscommunication, mixed messages, or hidden truths?. Early childhood education journal. 2007 Apr;34(5):357-66.	2007	USA		The CRSRAS assesses gender-stereotypical child-rearing practices. It is completed by parents/guardians. The scale includes 19 items rated on a 5-point Likert scale ranging from “strongly disagree” to “strongly agree.”	Both boys and girls really need to develop social skills.		x				x							x			x							x		x				x				x	x		x							x
Chinese Internalized Homophobia Scale	Ren Z, Hood Jr RW. Internalized homophobia scale for gay Chinese men: conceptualization, factor structure, reliability, and associations with hypothesized correlates. American journal of men's health. 2018 Sep;12(5):1297-306.	2018	China		The Chinese Internalized Homophobia Scale assesses respondents’ attitudes toward their own sexual orientation. It includes eleven items across 3 dimensions (internalized heteronormativity, socially oriented identity, family oriented identity). Responses use a 5-Likert scale ranging from 1 (strongly disagree) to 5 (strongly agree).	If possible, I would prefer to be a heterosexual.			x		x						x				x						x				x				x				x	x		x	x				x	x
Combinations of gender equality at individual/couple and municipal level	Backhans MC, Burström B, Lindholm L, Månsdotter A. Pioneers and laggards - is the effect of gender equality on health dependent on context? Soc Sci Med. 2009 Apr;68(8):1388-95.	2009	Sweden		The measure assesses gender (in)equality among women and men and compares it at the couple and area level. Categories are: equal couple in an equal municipality (also referred to as ‘equal in congruence’), less equal than your munici- pality (‘modest laggard’ and ‘laggard’), traditional couple in a traditional municipality (also referred to as ‘traditional in congruence’), more equal than your mu…	Couple level, Public sphere: income, occupational position	x					x							x			x							x	x			x		x	x		x		x	x	x					x
Comfort and Confirmity of Gender Expression Scale (CAGES)	Spencer KG. Development and validation of the Comfort and Conformity of Gender Expression Scale (CAGES) (Doctoral dissertation, University of Missouri--Columbia).	2009	USA		The CAGES measures comfort and discomfort with conformity and nonconformity of gender expression in a broad sample of adults. The scale consists of 24-items and respondents answered on a 4-factor scale: Strongly Disagree to Strongly agree.	1. I am happy when I express myself in ways that are consistent with gender expectations.		x				x						x				x						x			x				x				x	x		x					x
Community climate	Oswald RF, Cuthbertson C, Lazarevic V, Goldberg AE. New developments in the field: Measuring community climate. Journal of GLBT Family Studies. 2010 May 5;6(2):214-28.	2010	USA		The Community climate describes the level of community support for homosexuality at the community or municipal level using place identifiers such as ZIP codes.	Objective indicators on religious and political affiliations, legal rights, workplace opportunities and policies and the presence of GLBT community members and services.	x								x		x								x		x			x		x	x	x		x		x		x		x					x
Community Connectedness Measure (CCM).	Rogers ML, Hom MA, Janakiraman R, Joiner TE. Examination of minority stress pathways to suicidal ideation among sexual minority adults: The moderating role of LGBT community connectedness. Psychology of Sexual Orientation and Gender Diversity. 2020 Jul 16.	2020	USA	Frost, D. M., & Meyer, I. H. (2012). Measuring community connectedness among diverse sexual minority populations. Journal of Sex Research, 49, 36–49.	The CCM, adapted from a measure of connectedness to New York City’s LGBT community, is an 8-item self-report measure that assesses one’s perceived connectedness to the LGBT community. The items are rated on a 4-point Likert scale (1=fully agree) with higher scores indicating lower connectedness.	You feel a bond with the LGBT community.	x							x			x							x			x				x		x		x	x			x	x		x					x
Composite measure of gender	Pelletier R, Ditto B, Pilote L. A composite measure of gender and its association with risk factors in patients with premature acute coronary syndrome. Psychosomatic medicine. 2015 Jun 1;77(5):517-26.	2015	USA	Lippa R, Connelly S. Gender diagnosticity: A new Bayesian approach to gender-related individual differences. Journal of Personality and Social Psychology. 1990 Nov;59(5):1051.	The measure encompasses 4 dimensions of gender (gender roles, relations, identity and institutionalised gender). Relevant variables are included in a logistic regression model with sex as the dependent variable to calculate a gender score.	Number of hours per week doing housework.		x				x							x					x					x	x	x		x		x			x			x	x					x
Conformity to Feminine Norms Inventory (CFNI)	Mahalik JR, Morray EB, Coonerty-Femiano A, Ludlow LH, Slattery SM, Smiler A. Development of the conformity to feminine norms inventory. Sex Roles. 2005 Apr 1;52(7-8):417-35.	2005	USA		The CFNI measures conformity and nonconformity to feminine norms. It is an 84-item scale with an 8-factor structure (Nice in Relationships, Thinness, Modesty, Domestic, Care for Children, Romantic Relationship, Sexual Fidelity, and Invest in Appearance). Respondents answer on a 4-point scale.	It is important to let people know they are special.		x		x								x		x									x		x				x				x	x		x					x
Conformity to Feminine Norms Inventory-45 (CFNI-45)	Parent MC, Moradi B. An abbreviated tool for assessing feminine norm conformity: Psychometric properties of the Conformity to Feminine Norms Inventory–45. Psychological Assessment. 2011 Dec;23(4):958.	2011	USA	Mahalik JR, Morray EB, Coonerty-Femiano A, Ludlow LH, Slattery SM, Smiler A. Development of the conformity to feminine norms inventory. Sex Roles. 2005 Apr 1;52(7-8):417-35.	The CFNI-45 is derived by conducting a confirmatory factor analysis on the original 84-item CFNI. It retains all the factors of the original measures. Items are rated on a 4-point scale.	I believe that my friendships should be maintained at all costs.		x		x								x		x									x		x				x				x	x		x					x
Conformity to Masculine Norms Inventory (CMNI)	Mahalik JR, Locke BD, Ludlow LH, Diemer MA, Scott RP, Gottfried M, Freitas G. Development of the conformity to masculine norms inventory. Psychology of Men & Masculinity. 2003 Jan;4(1):3.	2003	USA	Mahalik JR, Locke BD, Ludlow LH, Diemer MA, Scott RP, Gottfried M, Freitas G. Development of the conformity to masculine norms inventory. Psychology of Men & Masculinity. 2003 Jan;4(1):3.	The CMNI measures conformity and nonconformity to masculine norms by examining assesses men’s adherence to an array of dominant culture scripts of masculinity. It consists of 11 masculinity norms subscales (Winning, Emotional Control, Risk-Taking, Violence, Dominance, Playboy, Self-Reliance, Primacy of Work, Power over Women, Disdain for Homosexuals, and Pursuit of Status) and 94 items. Items are…	I prefer to stay unemotional.		x			x							x			x							x			x				x				x	x		x					x
Conformity to Masculine Norms Inventory-22 (CMNI-22)	Hamilton CJ, Mahalik JR. Minority stress, masculinity, and social norms predicting gay men's health risk behaviors. Journal of Counseling Psychology. 2009 Jan;56(1):132.	2009	USA	Mahalik JR, Locke BD, Ludlow LH, Diemer MA, Scott RP, Gottfried M, Freitas G. Development of the conformity to masculine norms inventory. Psychology of Men & Masculinity. 2003 Jan;4(1):3.	The 22-item abbreviated version of the CMNI uses the two highest loading items for each of the 11 factors from the original CMNI validation study (Mahalik et al., 2003).	My work is the most important part of my life.		x			x							x			x							x			x				x				x	x		x					x
Conformity to Masculine Norms Inventory-29 (CMNI-29)	Hsu K, Iwamoto DK. Testing for measurement invariance in the Conformity to Masculine Norms-46 across White and Asian American college men: Development and validity of the CMNI-29. Psychology of men & masculinity. 2014 Oct;15(4):397.	2014	USA	Mahalik JR, Locke BD, Ludlow LH, Diemer MA, Scott RP, Gottfried M, Freitas G. Development of the conformity to masculine norms inventory. Psychology of Men & Masculinity. 2003 Jan;4(1):3.	The CMNI-29 is developed from the CMNI-46 with a sample of White and Asian men, using exploratory and multigroup confirmatory factor analysis.	Winning isn’t everything, it’s the only thing.		x			x								x		x								x		x				x				x	x		x					x
Conformity to Masculine Norms Inventory-30 (CMNI-30)	Levant RF, McDermott R, Parent MC, Alshabani N, Mahalik JR, Hammer JH. Development and evaluation of a new short form of the Conformity to Masculine Norms Inventory (CMNI-30). Journal of counseling psychology. 2020 Feb 3.	2020	USA	Mahalik JR, Locke BD, Ludlow LH, Diemer MA, Scott RP, Gottfried M, Freitas G. Development of the conformity to masculine norms inventory. Psychology of Men & Masculinity. 2003 Jan;4(1):3.	The CMNI-30 is introduced as an optimised, better worded version of other CMNI short forms. It includes 10 subscales: emotional control, winning, playboy, violence, heterosexual self-presentation, pursuit of status, primacy of work, power over women, self-reliance, risk-taking. Items are rated on a 6-point Likert scale.	Emotional control: 1. I tend to share my feelings.		x			x					x					x					x					x				x				x	x		x					x
Conformity to Masculine Norms Inventory-46 (CMNI-46)	Parent MC, Moradi B. Confirmatory factor analysis of the Conformity to Masculine Norms Inventory and development of the Conformity to Masculine Norms Inventory-46. Psychology of Men & Masculinity. 2009 Jul;10(3):175.	2009	Canada	Mahalik JR, Locke BD, Ludlow LH, Diemer MA, Scott RP, Gottfried M, Freitas G. Development of the conformity to masculine norms inventory. Psychology of Men & Masculinity. 2003 Jan;4(1):3.	The CMNI-46 is derived by conducting a confirmatory factor analysis on the original 94-item CMNI, which resulted in a nine-factor measure. This nine-factor model drops the dominance and pursuit of status subscales and keeps the rest of the original factors.	I bring up my feelings when talking to others.		x			x							x			x								x		x				x				x	x		x					x
Conformity to Masculine Norms Inventory-55 (CMNI-55)	Owen J. Assessing the factor structures of the 55-and 22-item versions of the Conformity to Masculine Norms Inventory. American Journal of Men's Health. 2011 Mar;5(2):118-28.	2006	USA	Mahalik JR, Locke BD, Ludlow LH, Diemer MA, Scott RP, Gottfried M, Freitas G. Development of the conformity to masculine norms inventory. Psychology of Men & Masculinity. 2003 Jan;4(1):3.	The CMNI-55 offers a balance between the CMNI-22 and the original 94-item measure in terms of length. Each of the 11 CMNI subscales is represented by five items in the CMNI-55. The items are rated on a 4-point scale.	Winning isn’t everything, it’s the only thing.		x				x							x			x							x		x				x				x	x		x					x
Connectedness to the LGBT Community Scale	Frost DM, Meyer IH. Measuring community connectedness among diverse sexual minority populations. Journal of sex research. 2012 Jan 1;49(1):36-49.	2012	USA	Barrett DC, Pollack LM. Whose gay community? Social class, sexual self-expression, and gay community involvement. The Sociological Quarterly. 2005; 46:437. Herek, GM.; Glunt, EK. Identity and community among gay and bisexual men in the AIDS era: Preliminary findings from the Sacramento Men's Health Study. In: Herek, GM.; Greene, B., editors. Aids, identity, and community. Vol. 2. Thousand Oaks, C…	Connectedness to the LGBT community is assessed through agreement with 8 items that are indicators of various ways one can feel connected with the LGBT community. It assesses 1) how close participants feel to the LGB community, 2) how positive and 3) how rewarding the connection is. Items are rated on a 4-point Likert scale (4=strongly disagree).	You feel you're a part of NYC's LGBT community.	x								x		x								x		x				x		x		x	x			x	x		x					x
Continuous Work Support Checklist for Female Healthcare Workers	Ono M, Nagasawa T, Ohkubo T, Tsuchiya A, Hiraike H, Okinaga H, et al. Continuous Work Support Checklist for Female Healthcare Workers: Scale Development and Validation. Int J Environ Res Public Health. 2020;17(16).	2020	Japan		The cheklist aims at supporting gender equality in the workplace. It includes 16 items across four factors: “Support for child rearing and home care”, “Information dissemination”, “Active promotion of women workers to higher positions”. Items are rated on a 5-point Likert scale, ranging from 1 for do not agree at all to 5 for agree entirely.	A flexible work schedule to support child rearing	x					x							x	x									x			x	x			x			x	x		x					x
Contraceptive use stigma (CUS)	Makenzius M, McKinney G, Oguttu M, Romild U. Stigma related to contraceptive use and abortion in Kenya: scale development and validation. Reproductive health. 2019 Dec;16(1):1-0.	2019	Kenya		The CUS scale captures stigmatising attitudes and beliefs regarding contraceptive use among adolescent girls. 7 items are rated on a 5-point Likert scale (5=strongly agree).	A girl who uses a contraceptive method is promiscuous (sexually immoral, likes to have many sexual relationships).			x					x					x	x									x		x				x				x	x			x					x
Couple-Level Minority Stress Scale (CLMS)	Neilands TB, LeBlanc AJ, Frost DM, Bowen K, Sullivan PS, Hoff CC, et al. Measuring a new stress domain: Validation of the Couple‑Level Minority Stress Scale. Archives of Sexual Behavior. 2020;49(1):249-65.	2020	USA	Meyer's minority stress theory	The CLMS assesses minortiy stress for sexual minority couples. It features 8 stress factors: (1) Couple-Level Stigma; (2) Couple-Level Discrimination; (3) Seeking Safety as a Couple; (4) Perceived Unequal Relationship Recognition; (5) Couple-Level Visibility; (6) Managing Stereotypes about Same-Sex Couples; (7) Lack of Integration with Families of Origin; and (8) Lack of Social Support for Couple…	If something happens to one of us the hospital won’t recognize me or my [partner term]			x			x					x					x					x				x		x		x			x	x	x		x					x
Cultural Sexual Objectification Scale (CSOS)	Hill, M. S. (2003). Examining objectification theory: Sexual objectification’s link with self-objectification and moderation by sexual orientation and age in White women. Unpublished doctoral dissertation, University of Akron, Akron, OH.	2003	USA	Schedule of Sexist Events (Klonoff & Landrine, 1995), Objectification Experiences Questionnaire (Burnett, 1995), the Sexual Victimization Measure (Belknap, Fischer, & Cullen, 1999), Sexual Experiences Questionnaire (Fitzgerald et al., 1988), the Sexual Victimization Measure and the Objectification Experiences Questionnaire (Burnett, 1995), Sexual Experiences Survey (SES; Koss & Oros, 1982)	The CSOS is a 40-item scalethat measures individuals’ experiences with cultural sexual objectification, including the domains of (a) sexualized gaze (with and without verbal comments), (b) sexual harassment, and (c) sexual assault.	A man made sexual comments about your body.			x			x						x				x							x		x		x		x			x	x	x		x					x
Culture and LGB Identity	Sarno EL, Mohr JJ, Jackson SD, Fassinger RE. When identities collide: Conflicts in allegiances among LGB people of color. Cultural Diversity and Ethnic Minority Psychology. 2015 Oct;21(4):550.	2015	USA		The measure assesses discrimination experienced among LGB people of colour in LGB communities and their racial/ethnic communities and the resulting conflicts in allegiances. 10 items are rated on a 7-point Likert scale (7=strongly agree).	Conflicts in Allegiances: I feel little or no conflict between my cultural identity and my identity as [l/g/b]. Perceived Racism in LGB Communities: 2. I have personally experienced cultural prejudice within the LGB community.			x			x					x					x					x				x		x			x		x	x	x		x					x
Daily Heterosexist Experiences Questionnaire (DHEQ)	Balsam KF, Beadnell B, Molina Y. The Daily Heterosexist Experiences Questionnaire: Measuring minority stress among lesbian, gay, bisexual, and transgender adults. Measurement and Evaluation in Counseling and Development. 2013 Jan;46(1):3-25.	2013	USA		The DHEQ is a measure of heterosexist experiences. It consists of 50 items and 9 subscales (Gender expression, Vigilance, Parenting, Harassment and Discrimination, Vicarious trauma, Family of Origin, HIV/AIDS, Victimization, and Isolation).	Feeling invisible in the LGBT community because of your gender expression			x					x			x							x			x				x		x		x			x	x	x		x					x
Dating Attitudes Inventory (DAI)	Schwartz JP, Kelley FA, Kohli N. The development and initial validation of the dating attitudes inventory: A measure of the gender context of dating violence in men. Journal of Interpersonal Violence. 2012 Jul;27(10):1959-86.	2012	USA		The DAI measures masculine gender role ideological beliefs that justify dating violence. It consists of 38 items. Items are rated on a 5-point rating scale (1 = strongly disagree, 5 = strongly agree).	1. Sometimes a man needs to intimidate his girlfriend to keep her in line.			x		x					x						x				x					x				x				x	x		x					x
Discriminatory attitudes scale (DAS)	Gomleksiz M, Poyrazli S, Vural RA. Discriminatory attitudes: A scale development in Turkish. Psychological reports. 2008 Dec;103(3):921-30. Extraction based on information from : Taskiran Eskici G, Alan H, Eskin Bacaksiz F, Gumus E, Cakir H, Harmanci Seren AK. Under the same rainbow: A study on homophobia and discrimination among private sector health care professionals. Journal of Nursing Manage…	2008	Turkey		The DAS consists of 21 items and four subdimensions: discrimination against homosexuals (DAS-H; 7 items), discrimination against women (DASW; 7 items), discrimination based on race, ethnicity and religion (DAS-REAR; 4 items) and discrimination against foreigners (DAS-F; 3 items). These 5-point Likert-type scales are scored from 1 (I agree a little) to 5 (I strongly agree).	Not available			x			x							x			x	x			x	x				x				x				x	x		x					x
Domestic Violence Myth Acceptance Scale (DVMAS)	Peters J. Measuring myths about domestic violence: Development and initial validation of the domestic violence myth acceptance scale. Journal of Aggression, Maltreatment & Trauma. 2008 Apr 9;16(1):1-21.	2008	USA		The scale measures domestic violence myths, based on sterotypical beliefs about domestic violence.	Women want to be controlled			x			x							x	x									x		x				x				x	x		x					x
Engagement in gay-straight alliances	Poteat VP, Heck NC, Yoshikawa H, Calzo JP. Greater engagement among members of gay-straight alliances: Individual and structural contributors. American Educational Research Journal. 2016 Dec;53(6):1732-58.	2016	USA		This measures captures the engagement in gay-straight alliances (GSA), i.e. school clubs that provide a supportive environment for sexual and gender minorities (SGM) and their allies aiming to enhance social justice for SGM. The scale covers the subdomains: membership duration, support and socialization received, perceived level of GSA organizational structure, perceived open GSA climate and thei…	Support and socialization: Do you feel that the GSA is … a) a place of safety?	x							x				x						x			x				x		x		x	x		x	x	x			x					x
EqualX/ JämIndex	Statistics Sweden, Nutek & Region Västra Götaland. Equal for Municipalities and for Countries, Statistics Sweden. 2006.	2001	Sweden		The EqualX measures the equality among women and men at the regional level for Swedish municipalities. It includes 13 sex-stratified items covering economic participation and resources, family organisation, political representation.	1) women/men with secondary education	x					x							x			x							x	x			x	x			x	x			x	x					x
Every Day Sexism Scale	Swim JK, Hyers LL, Cohen LL, Ferguson MJ. Everyday sexism: Evidence for its incidence, nature, and psychological impact from three daily diary studies. Journal of Social Issues. 2001;57(1):31-53.	2001	USA	Old Fashioned Sexism Scale (Swim, Aikin, Hall, & Hunter, 1995), Modern Sexist beliefs (Swim et al.,1995), Benevolent and Hostile Sexist beliefs (Glick & Fiske, 1996), and self-reported personal activism against sexism (O’Neil, Egan, Owen, & Murry, 1993).	The scale records the frequency of personal experiences and/or observations of sexism during the past year of one's life. It includes 24 items rated on Likert scales (frequency of incident: 1 = never to 5 = very often; and when asked to rate how sexist incidents are perceived: 1=definitely not sexist to 4=definitely not sexist).	1.Heard traditional negative beliefs that women were not as able to do things as well as men (e.g., low ability with math, sports,cars, or leadership).			x			x							x	x									x		x		x		x			x	x	x		x					x
Experiences of anti-lesbian discrimination	Balsam KF, Szymanski DM. Relationship quality and domestic violence in women's same-sex relationships: The role of minority stress. Psychology of Women Quarterly. 2005 Sep;29(3):258-69.	2005	USA		The scale measures the frequency of life-time and past-time experiences of discrimination because someone knew or assumed women to be lesbian/bisexual. Items include social exclusion, verbal and physical abuse.	1. been excluded from family events			x	x							x			x							x						x		x			x	x	x		x					x
Experiences of homophobia	Diaz RM, Ayala G, Bein E, Henne J, Marin BV. The impact of homophobia, poverty, and racism on the mental health of gay and bisexual Latino men: findings from 3 US cities. American journal of public health. 2001 Jun;91(6):927.	2001	USA		The scale assesses through 11 items experiences of homophobia in childhood and adulthood among gay and bisexual Latino men in the US.	1. Made fun of as a child			x		x						x				x						x				x		x		x			x	x	x		x					x	x	x
Exposure to Transphobia scale	Sugano E, Nemoto T, Operario D. The impact of exposure to transphobia on HIV risk behavior in a sample of transgendered women of color in San Francisco. AIDS and Behavior. 2006 Mar;10(2):217-25.	2006	USA	Díaz, R. M., Ayala, G., Bein, E., Henne, J., & Marin, B. V. (2001). The impact of homophobia, poverty, and racism on the mental health of gay and bisexual Latino men: Findings from 3 US cities. American Journal of Public Health, 91(6)	Through 11 items, this scale assesses experiences of discrimination in childhood and adulthood due to being transgender (modified from a homophobia scale by Diaz 2001 to reflect transgender identity).	Exposure to Transphobia (11-items): 1. How often were you made fun of or called names for being transgender or effeminate as a child?			x				x						x				x						x		x		x		x			x	x	x		x					x	x	x
Father Friendliness index (FFI)	Haas L, Hwang CP. Gender and organizational culture: Correlates of companies' responsiveness to fathers in Sweden. Gender & Society. 2007 Feb;21(1):52-79.	2007	Sweden		The FFI consists of 16 items, measuring four dimensions (subindices) of father friendliness: formal policy, formal programs, informal support, and informal flexibility. Companies received 0 to 10 points for how friendly they were on each of the 16 measures, and the scores for all measures were added together (maximum possible score 160).	Formal policy: 1. how important it was (very/somewhat/not so important) for the company to help all workers combine work and family roles	x				x								x		x								x			x				x		x	x	x		x					x
Feeling Thermometer	Herek GM. Heterosexuals' attitudes toward bisexual men and women in the United States. Journal of sex research. 2002 Nov 1;39(4):264-74.	2002	USA		Attitudes toward bisexual men and women are measured with 100-point feeling thermometers. [...] Higher ratings (maximum = 100) indicate warmer, more favorable feelings toward the target whereas lower ratings (minimum = 0) indicate colder, more negative feelings.	These next questions are about some of the different groups in the United States. I'll read the name of a group and ask you to rate the group on a thermometer that runs from zero (0) to one hundred (100). The higher the number, the warmer or more favorable you feel toward that group. The lower the number, the colder or less favorable you feel. If you feel neither warm nor cold toward them, rate t…			x			x							x			x					x				x				x				x	x		x					x
Felt Pressure for Gendered Behavior Scale (FP-GBS)	Jackson EF, Bussey K. Under Pressure: Differentiating Adolescents’ Expectations Regarding Stereotypic Masculine and Feminine Behavior. Sex Roles. 2020 Jan 6:1-2.	2020	Australia		Respondents rate how they anticipate their parents, peers, and themselves would feel if they engaged in specified gendered behaviors. The scale comprises 6 items for each sub-group (Parental reaction, peer reaction, self reaction), which are rated on a 7-point scale from 1 (Very pleased) to 7 (Very upset).	“If I started a girly activity like ballet my parent would be ….”		x				x							x			x							x		x		x		x				x	x			x					x
Female Empowerment Index (FEMI)	Rettig EM, Fick SE, Hijmans RJ. The Female Empowerment Index (FEMI): spatial and temporal variation in women's empowerment in Nigeria. Heliyon. 2020;6(5):e03829.	2020	Nigeria		The FEMI tracks multiple domains of women's empowerment at the sub-national level. It is based on DHS data and has 6 categories of empowerment: violence against women, employment, education, reproductive healthcare, decision making, and access to contraceptives. The FEMI has a range of 0 to 1 (low to high empowerment), and it is calculated as the mean proportion of positive outcomes in the 6 cate…	Decision making: Does respondent have a say in her health?	x			x									x			x							x	x	x	x	x	x	x		x		x	x		x					x
Female Microaggressions Scale (FeMS)	Miyake E. Female Microaggressions Scale (FeMS): A Comprehensive Sexism Scale (Doctoral dissertation, Arizona State University).	2018	USA	Microaggression theory (Sue et al 2007)	The FeMS includes 7 themes supported by theory and qualitative research: 1) Sexual Objectification, 2) Second-class citizen, 3) Assumptions of inferiority, 4) Traditional gender roles, 5) Denial of the reality of sexism, 6) Sexist language, 7) Environmental, and 8) Threatened Physical Safety. The instrument is made up of 34 items (Possible response choices were: 1 = never, 2 = a little/rarely, 3 …	Factor 1: Traditional Gender Roles 18. Someone assumed that I want children because of my gender			x	x									x			x							x		x		x		x			x	x	x		x					x
Female Role Norms Scale (FRNS)	Lefkowitz ES, Shearer CL, Gillen MM, Espinosa-Hernandez G. How gendered attitudes relate to women’s and men’s sexual behaviors and beliefs. Sexuality & culture. 2014 Dec;18(4):833-46.	2014	USA	Thompson Jr EH, Pleck JH. The structure of male role norms. American Behavioral Scientist. 1986 May;29(5):531-43.	The FRNS is a 7-item unidimensional scale derived from the antifemininity subscale of the Male Role Norms Scale (Thompson and Pleck 1986). FRNS items measure endorsement of the idea that women should not display “masculine” behaviors. Item responses range on a 7 point Likert scale (1 strongly disagree; 7 strongly agree).	It bothers me when a woman does something that I consider masculine.		x				x				x						x				x					x				x				x	x		x	x				x	x
Female Virginity as Important scale	Deardorff J, Tschann JM, Flores E. Sexual values among Latino youth: measurement development using a culturally based approach. Cultural Diversity and Ethnic Minority Psychology. 2008 Apr;14(2):138.	2008	USA		The Female Virginity as Important scale is a 10-item scale. Responses range from 1= definitely no to 4=definitely yes.	Do you think it’s okay for girls to have sex before they are in a serious relationship?		x				x							x	x						x					x				x				x	x		x	x				x	x
Feminine Gender Role Stress Scale	Gillespie BL, Eisler RM. Development of the feminine gender role stress scale: A cognitive-behavioral measure of stress, appraisal, and coping for women. Behavior Modification. 1992 Jul;16(3):426-38.	1992	USA		The scale consists of 41 items, including 5 Factors (fear of unemotional relationship, fear of physical unattractiveness, fear of victimization, fear of behaving assertively, fear of not being nurturiant). Respondents answer on a 6-point Likert-Scale (0 being not at all stressfull and 5 being extremly stressful).	Factor 1 (Fear of Unemotional Relationship). 1. Feeling pressured to engage in sexual activity.		x				x							x	x									x		x				x				x	x		x					x
Femininity Ideology Scale (FIS)	Lehman P. A validity study of the femininity ideology scale. Master’s thesis. Florida Institute of Technology; 2000.	2000	USA		The FIS measures the degree to which respondents endorse traditional femininity ideology. It consists of 45 items across five factors (stereotypc images and activities, dependency/deference, purity, caretaking, emotionality) and respondents answer on a 5-point-Likert-type scale (1= strongly disagree to 5=strongly agree).	Factor 1: Stereotypic Images and Activities. 29. Women should have large breasts.		x		x									x	x									x		x		x		x				x	x		x					x
Feminist Consciousness Scale (FCS)	Duncan LE, Garcia RL, Teitelman I. Assessing politicized gender identity: Validating the Feminist Consciousness Scale for men and women. J Soc Psychol. 2020:1-23.	2020	USA		The FCS is based on dominant social psychological theories of politicized social identities, and assesses identity, injustice, and efficacy components of feminist consciousness. It is a 8-item, 2 factor measures with answers rated on a 5-point Likert scale.	I feel that I have a lot in common with most feminists.	x					x							x	x									x		x		x		x				x	x		x					x
Feminist Identity Composite Scale (FICS)	Fischer AR, Tokar DM, Mergl MM, Good GE, Hill MS, Blum SA. Assessing women's feminist identity development studies of convergent, discriminant, and structural validity. Psychology of Women Quarterly. 2000 Mar;24(1):15-29.	2000	USA	FICS is a composite of the Feminist Identity Development Scale (Bargad & Hyde, 1991) and the Feminist Identity Scale (Rickard, 1987)	The FICS consists of 5 subscales, which assess each of the stages of feminist identity development specified by Downing and Roush (1985): Passive Acceptance, Revelation, Emheddedness-Emanation, Synthesis, Active Commitment. All questions were answers on a 5-point scale (1 – strongly disagree, 5 – strongly agree).	I am very committed to a cause that I believe contributes to a more fair and just world for all people.	x			x									x			x							x		x		x		x			x	x	x		x					x
Feminist Ideology Scale-Short Form (FIS-SF)	Levant RF, Alto KM, McKelvey DK, Richmond KA, McDermott RC. Variance composition, measurement invariance by gender, and construct validity of the Femininity Ideology Scale-Short Form. Journal of counseling psychology. 2017 Nov;64(6):708.	2017	USA	Lehman P. A validity study of the femininity ideology scale. Master’s thesis. Florida Institute of Technology; 2000.	The FIS is a 12-item scale designed to measure traditional feminity ideology. It consists of normative statements of how women “should” or “should not” think, feel and behave, to which participants indicate their degree of agreement/ disagreement on 5-point Likert-type scales (1 = strongly disagree; 5 = strongly agree)	A woman’s worth should be measured by the success of her partner.		x				x							x	x									x		x				x				x	x		x					x
Feminist Perspective Scale	Henley NM, Meng K, O'Brien D, McCarthy WJ, Sockloskie RJ. Developing a scale to measure the diversity of feminist attitudes. Psychology of Women Quarterly. 1998 Sep;22(3):317-48.	1998	USA		The scale measures attitudes toward males and females’s issues. It incorporates feminist theoretical perspective. The item-pools are based on 6 perspectives: conservative; liberal, radical, socialist, and cultural feminist; and women of color (womanist).	Conservative Perspective 1.Given the way that men are, women have a responsibility not to arouse them by their dress and actions.		x				x							x			x							x		x		x		x				x	x		x					x
Gay Affirmative Practice Scale (GAP)	Crisp CL. Beyond homophobia: development and validation of the Gay Affirmative Practice Scale (GAP) (Doctoral dissertation).	2002	USA		This GAP scale is designed to measure clinicians’ beliefs about treatment with gay and lesbian clients and their behaviors in clinical settings. It consists of 30 items rated on a 5-point Likert scale.	1. In their practice with gay/lesbian clients, practitioners should support the diverse makeup of their families.	x					x						x				x					x				x		x			x		x	x	x		x					x
Gay and Lesbian Oppressive Situations Inventory-Frequency and Effect (GALOSI-F & -E)	Highlen PS, Bean MC, Sampson MG. Preliminary Development of the Gay and Lesbian Oppressive Situations Inventory-Frequency and Effect (GALOSI-F &-E). 2000	2000	USA		The GALOSI assesses oppressive situations faced by gay men and lesbians. It consists of 7 dimensions: Couples Issues (n = 5 items), Danger to Safety (n = 6), Exclusion and Separation (n = 14), Internalized Homonegativity (n = 14), Restricted Opportunities and Rights (n = 4), Stigmatizing and Stereotyping (n = 14), and Verbal Harassment and Intimidation (n = 9). The items are rated on a 7-point Li…	Couples Issues: (2.) 1 have been uncomfortable about introducing my partner/girlfriend/boyfriend to biological family members.			x						x		x								x		x			x	x		x		x			x	x	x		x					x
Gay Community Involvement Index (GCII)	Foster‑Gimbel O, Doyle DM, Engeln R. The gay Community Involvement Index: An exploratory factor analysis and initial validation of a new measure of gay community involvement. Archives of Sexual Behavior. 2020;49(1):233-47.	2020	USA	Measures of gay community involvement (Barrett & Pollack, 2005; Frost & Meyer, 2012; Kippax et al., 1992).	The GCII is multidimensional measure of community involvement among gay men. It consists of 20 items rated on a scale from 1 (strongly disagree) to 7 (strongly agree).	I do volunteer work in the gay community	x				x						x				x						x				x		x			x		x	x	x		x					x
Gay Community Stress Scale	Pachankis JE, Clark KA, Burton CL, Hughto JMW, Bränström R, Keene DE. Sex, status, competition, and exclusion: Intraminority stress from within the gay community and gay and bisexual men’s mental health. Journal of Personality and Social Psychology. 2020;119(3):713-40.	2020	USA	Minority stress theory (Meyer 2003)	The GCSS is a measure of intraminority stress as perceived by a diverse group of gay and bisexual men. It consists of 29 items rated on a 5-point scale from 1 (strongly disagree) to 5 (strongly agree).	The mainstream gay community values sex over meaningful relationships.			x		x						x				x						x				x		x		x	x		x	x	x		x					x
Gay-Related Rejection Sensitivity (RS)	Pachankis JE, Goldfried MR, Ramrattan ME. Extension of the rejection sensitivity construct to the interpersonal functioning of gay men. Journal of consulting and clinical psychology. 2008 Apr;76(2):306.	2008	USA		The RS scale measures gay-related rejection by describing 14 situations and asking participants 1) how concerned or anxious they would be that the situation occurred because of their sexual orientation and 2) how likely it is that this situation occurred because of their sexual orientation. Items are rated on a 6-point Likert scale (6=very concerned/likely).	1. You bring a male partner to a family reunion. Two of your old-fashioned aunts don’t come talk to you even though they see you.			x		x						x				x						x				x		x		x				x	x		x					x
Gay-related Stressful Life Events scale	Rosario M, Rotheram‐Borus MJ, Reid H. Gay‐related stress and its correlates among gay and bisexual male adolescents of predominantly Black and Hispanic background. Journal of Community Psychology. 1996 Apr;24(2):136-59.	1996	USA		This measure asseses stressful events specifically related to homosexuality. It comprises 7 items. Participants indicate whether they experience (yes or no) any of the events and if they were very bad, somewhat bad, somewhat good, or very good.	Disclosing one’s sexual identity as gay or bisexual.			x			x					x					x					x				x		x		x			x	x	x		x	x				x	x
Gay-related Stressful Life Events scale-Revised	Rosario M, Schrimshaw EW, Hunter J, Gwadz M. Gay-related stress and emotional distress among gay, lesbian and bisexual youths: A longitudinal examination. Journal of Consulting and Clinical Psychology. 2002 Aug;70(4):967.	2002	USA	Rosario M, Rotheram‐Borus MJ, Reid H. Gay‐related stress and its correlates among gay and bisexual male adolescents of predominantly Black and Hispanic background. Journal of Community Psychology. 1996 Apr;24(2):136-59.	This measure asseses stressful events specifically related to homosexuality. It comprises 12 items. Participants indicate whether they experience (yes or no) any of the events. It is an expanded and refined measure of the 1996 version.	Increased number of arguments between your parents about your (homosexuality/bisexuality).			x			x					x					x					x				x		x		x			x	x	x		x	x				x	x
Gender Awareness Inventory-VA	Salgado DM, Vogt DS, King LA, King DW. Gender Awareness Inventory-VA: A measure of ideology, sensitivity, and knowledge related to women veterans' health care. Sex Roles. 2002 Apr;46(7):247-62.	2002	USA		This scale assesses 3 components: gender-role ideology, gender sensitivity, and knowledge among healthcare staff. It includes 15 items, rated on a 5-point Likert scale from 1 = strongly disagree to 5 = strongly agree.	Ideology items. 1. Compared to men, women’s physical complaints are more likely to be caused by mental problems.		x				x							x	x									x		x		x			x			x	x		x					x
Gender Development Index (GDI)	United Nations Development Programme. 1995. Human Development Report,, New York: Oxford University Press.	1995	Global		The Gender Development Index (GDI) measures gender inequalities in achievement in 3 basic dimensions of human development: health, education and command over economic resources. The GDI is the ratio of the human development index (HDI) calculated separately for females and males.	Sex-stratified life-expectancy, expected years and mean years of schooling, gross national income per capita.	x					x							x			x							x	x			x				x	x			x						x
Gender Diagnosticity	Lippa R, Connelly S. Gender diagnosticity: A new Bayesian approach to gender-related individual differences. Journal of Personality and Social Psychology. 1990 Nov;59(5):1051.	1990	USA		With the Gender Diagnosticity approach one assesses the probability of an individual's gender/sex based on personality traits or social practices.	Originally included items on verbal and physical aggressiveness, occupational preferences, individual's hobbies		x				x							x					x					x	x			x		x			x			x	x					x
Gender Empowerment Index	United Nations Development Programme. 1995. Human Development Report,, New York: Oxford University Press.	1995	Global		The GEM assesses inequalities between men and women in economic and political participation and decision-making.	- Political participation and decision making: women's and men's shares in the primary legislatures.	x					x							x			x							x	x			x	x			x	x			x	x					x
Gender equality at the individual and municipal level	Wangnerud L, Sundell A. Do politics matter? Women in Swedish local elected assemblies 1970-2010 and gender equality in outcomes. European Political Science Review. 2012 Mar 1;4(1):97-120.	2012	Sweden		The measure assesses inequalities among women and men relative to the municipal level. Women/men ratio are used and compared with the average income level in the municipalities.	Average income	x					x							x			x							x	x			x	x			x	x			x	x					x
Gender Equality Index	European Institute for Gender Equality. (2017). Gender Equality Index 2017 - Measuring gender equality in the European Union 2005-2015.	2005	Europe		The Gender Equality Index is a composite score and measures gender gaps between women and men within 6 areas: work, money, knowledge, time, power and health.	1) work (participation, segregation and quality of work) full-time equivalent (FTE) employment rate	x					x							x			x							x	x			x	x			x	x			x	x					x
Gender Equitable Men’s Scale	Pulerwitz J, Barker G. Measuring attitudes toward gender norms among young men in Brazil: development and psychometric evaluation of the GEM scale. Men and Masculinities. 2008 Apr;10(3):322-38.	2008	Brazil		The GEM measures attitudes toward gender norms among young men. It consists of 24 items across two factors (inequitable and equitable gender norms) and participants answer on a 4-point-type scale: agree (3), partially agree (2), do not agree (1), and do not know (4).	Factor 1: Inequitable Gender Norms. 1. It is the man who decides what type of sex to have.		x			x								x			x							x		x		x		x				x	x		x					x
Gender Equity Index (GEI)	Social Watch. (2004). Gender Equity Index (GEI). Accessed February 3, 2021, from https://www.socialwatch.org/taxonomy/term/527	2004	Global		The Gender Equity Index (GEI) is a composite index composed of 11 indicators representing 3 dimensions ( education, empowerment and economic participation) that measure the gap between women and men in key social areas.	1) Education Primary School Enrollment, Secondary School Enrollment, Tertiary Education Enrollment, Adult Literacy Rate	x					x							x			x							x	x			x	x			x	x			x	x					x
Gender Essentialism Scale (GES)	Skewes L, Fine C, Haslam N. Beyond Mars and Venus: The role of gender essentialism in support for gender inequality and backlash. PloS one. 2018 Jul 24;13(7):e0200921.	2018	Denmark & Austrailia	Haslam N, Rothschild L, Ernst D. Essentialist beliefs about social categories. Br J Soc Psychol. 2000; 39:113–27. Rothbart M, Taylor M. Category labels and social reality: Do we view social categories as natural kinds? In: Semin G, Fiedler K, editors. Language, interaction and social cognition. Thousand Oaks, CA: Sage Publications; 1992. p. 11–36.	The GES measures the concept of gender essentialism. It consists of 25 items, which capture answers on a 5-point-Likert-scale: 1 (strongly disagree) to 5 (strongly agree).	1. Differences between women and men’s personalities are in their DNA.		x				x							x			x							x		x				x				x	x		x					x
Gender Experience Questionnaire (GEQ)	Leskinen EA, Cortina LM. Dimensions of disrespect: Mapping and measuring gender harassment in organizations. Psychology of Women Quarterly. 2014 Mar;38(1):107-23.	2013	USA	SEQ (16 items; Fitzgerald, L. F., Gelfand, M. J., & Drasgow, F. (1995). Measuring sexual harassment: Theoretical and psychometric advances. Basic and Applied Social Psychology, 17, 425–445 & Fitzgerald, L. F., & Hesson-McInnis, M. (1989). The dimensions of sexual harassment: A structural analysis. Journal of Vocational Behavior, 35, 309–326) Gender- Nonconformity scale (3 items; Konik, J., & Cort…	The GEQ assesses 5 dimensions of gender harassment: Sexist Remarks, Sexually Crude/Offensive Behavior, Infantilization, Work/Family Policing, and Gender Policing. It is a 20-item scale, with response options ranging from 1 to 5: never, once or twice, sometimes, often, many times.	Sexist Remarks: 1. Made sexist remarks about people of your gender.		x		x								x				x							x		x		x		x			x	x	x		x					x
Gender Identity Microaggressions Scale (GIMS)	Nadal KL. Measuring LGBTQ Microaggressions: The Sexual Orientation Microaggressions Scale (SOMS) and the Gender Identity Microaggressions Scale (GIMS). J Homosex. 2018/11/27. 2019;66(10):1404–14.	2018	USA		The GIMS measures experiences of microaggressions toward lesbian, gay, bisexual, and queer (LGBQ) people and transgender and gender nonconforming (TGNC) people. It consists of 14 items and can be subdivided into five components: (1) Denial of Gender Identity, (2) Misuse of Pronouns, (3) Invasion of Bodily Privacy, (4) Behavioral Discomfort, and (5) Denial of Societal Transphobia.	Denial of Gender Identity: 1. A loved one (e.g., family or friend) has told me that my gender nonconformity is just a phase.			x				x				x						x				x				x		x		x			x	x	x		x					x
Gender Ideology Scale-Family planning	Yang X, Li S, Feldman MW. Development and validation of a gender ideology scale for family planning services in rural China. PloS one. 2013 Apr 1;8(4):e59919.	2013	China	Kerr P, Holden R (1996) Development of the gender role beliefs scale. Journal of Social Behavior Personality, Special Issue, 11 (5): 3–14. Kalin R, Heusser C, Edwards J (1982) Cross-national equivalence of a sex-role ideology scale. Journal of Social Psychology, 116: 141–142. Spence J, Helmreich R (1972) The attitudes toward women scale: an objective instrument to measure the attitudes towards th…	The GIS-family planning is a 15-item gender ideology scale for family planning. It measures the realistic and the strategic ideology. Each item has a 5-point Likert response: (1) strongly agree (2) agree (3) neither agree nor disagree (4) disagree (5) strongly disagree.	Realistic Ideology: 1 Contraception should only be women’s responsibility, and have nothing to do with men.		x				x				x						x							x		x		x		x				x	x		x					x
Gender Index	Ballering AV, Bonvanie IJ, Olde Hartman TC, Monden R, Rosmalen JGM. Gender and sex independently associate with common somatic symptoms and lifetime prevalence of chronic disease. Social Science & Medicine. 2020;253.	2020	Netherlands		Gender roles and institutionalized gender variables are included in a logistic regression model with sex as the dependent variable to calculate the gender index.	Always preparing your own dinner Being retired Drinking alcohol 6–7 days a week		x				x							x					x					x		x		x		x			x			x	x					x
Gender Inequality Index (GII)	Gaye, A., Klugman, J., Kovacevic, M., Twigg, S. & Zambrano, E. (2010). Measuring key disparities in human development: the Gender Inequality Index. United Nations Development Programme. Human Development Research Paper 2010/46.	2010	Global		The Gender Inequality Index (GII) reflects gender-based disadvantage in 3 dimensions—reproductive health, empowerment and the labour market.	1) maternal mortality ratio, adolescent birth rate	x					x							x			x							x	x			x				x	x			x	x					x
Gender Minority Stress and Resilience (GMSR) measure	Testa RJ, Habarth J, Peta J, Balsam K, Bockting W. Development of the gender minority stress and resilience measure. Psychology of Sexual Orientation and Gender Diversity. 2015 Mar;2(1):65.	2015	USA	Meyer, I. H. (1995). Minority stress and mental health in gay men. Journal of Health and Social Behavior, 36, 38 –56. Meyer, I. H. (2003). Prejudice, social stress, and mental health in lesbian, gay, and bisexual populations: Conceptual issues and research evidence. Psychological Bulletin, 129, 674 – 697.	The GMSR measure is grounded on Meyer’s minority stress model, and adjusted to reflect the experiences of transgender and gender-nonconforming (TGNC) populations based on TGNC literature and archival data from TGNC focus groups. The final GMSR includes scales assessing 9 constructs (total: 58 items): gender-related discrimination, gender-related rejection, gender-related victimization, nonaffirma…	Gender-related discrimination Response options: Never; Yes, before age 18; Yes, after age 18; Yes, in the past year 1. I have had difficulty getting medical or mental health treatment (transition-related or other) because of my gender identity or expression.			x				x						x				x						x	x	x		x		x			x	x	x		x					x
Gender Nonconformity Teasing Scale (GeNTS)	Hart TA, Noor SW, Tulloch TG, Sivagnanasunderam B, Vernon JR, Pantalone DW, Myers T, Calzavara L. The Gender Nonconformity Teasing Scale for gay and bisexual men. Psychology of Men & Masculinities. 2019 Jul;20(3):445.	2019	Canada	Teasing Questionnaire–Revised (TQ-R; Storch, Roth, et al., 2004)	The GeNTS measures teasing for gender nonconformity among gay and bisexual by peers during childhood, based on the wording of the Teasing Questionnaire–Revised (TQ-R; Storch, Roth, et al., 2004). GeNTS items were placed directly after the TQ-R items (Likert scale: 0= never; 4=always).	1. I was teased because I was a boy who didn’t play sports.			x		x						x				x						x				x		x		x			x	x	x		x					x
Gender Norm Resistance (GNR)	Nielson MG, Martin CL, Rogers LO, Miller CF, England D. Quantifying gender norm resistance. J Adolesc. 2020;84:219-29.	2020	USA	Multidimensional gender identity (Egan and Perry, 2001) Resistance theory (Way et al., 2014)	The GNR measure is a tool to standardize the experience of resisting gender norms in adolescence. It includes 12 items (male and female version); responses range from 0 = not at all to 4 = a lot.	How much do you try to dress or put effort into making yourself look like other girls?		x				x							x			x							x		x		x		x			x	x	x			x					x
Gender norms for pain tolerance	Pool GJ, Schwegler AF, Theodore BR, Fuchs PN. Role of gender norms and group identification on hypothetical and experimental pain tolerance. Pain. 2007 May 1;129(1-2):122-9.	2007	USA		The gender norms for pain tolerance scale assesses the agreement with statements about how the 'ideal man' and 'ideal woman’' would respond regarding pain tolerance.	The ideal man will endure pain without showing emotions.		x				x							x			x							x		x				x				x	x			x				x
Gender performance/ gendered behaviour	Fleming PJ, Harris KM, Halpern CT. Description and evaluation of a measurement technique for assessment of performing gender. Sex Roles: A Journal of Research. 2017;76(11-12):731-46.	2017	USA	Lippa R, Connelly S. Gender diagnosticity: A new Bayesian approach to gender-related individual differences. Journal of Personality and Social Psychology. 1990 Nov;59(5):1051.	The instrument focuses on individuals’ performance of gender, rather than on personality traits or ideologies. It measures the extent to which an individual behaves similarly to their same-gender peers.	1 Frequency of Crying (0 = Never; 4 = Every day) 0/4		x				x							x					x					x	x			x		x			x		x	x	x					x
Gender role attitudes (GRAs)	Jaehn P, Bobrova N, Saburova L, Kudryavtsev AV, Malyutina S, Cook S. The relation of gender role attitudes with depression and generalised anxiety disorder in two russian cities. Journal of Affective Disorders. 2020;264:348-57.	2002	Russia	Kosolapov, M.S., Swaffordm, M.S., Heeringa, S.G., 2002. Design, Methods and Statistical Properties of the Russian Longitudinal Monitoring Survey (RLMS). Survey Research Center, Ann ArborMI.	The GRAs measure consists of 4 items assessing gender roles attitudes in men and women in the following domains: division of labour, familiy leadership, political gender equality and labour market participation.	1: “It's a husband's responsibility to earn money and a wife's responsibility to take care of the house and children.” (division of labour in the family).		x				x							x			x							x		x				x				x	x		x					x
Gender Role Attitudes Scale (GRAS)	García-Cueto E, Rodríguez-Díaz FJ, Bringas-Molleda C, López-Cepero J, Paíno-Quesada S, Rodríguez-Franco L. Development of the gender role attitudes scale (GRAS) amongst young Spanish people. International journal of clinical and health psychology. 2015 Jan 1;15(1):61-8.	2015	Spain	Social Role Questionnaire (SRQ-R; Baber and Tucker, The social roles questionnaire: A new approach to measure attitudes toward gender Sex Roles, 54 (2006), pp. 459-467) Inventariode Pensamientos Distorsionados sobre la Mujer [Inventory of Distorted Thinking about Women] (PDM; Echeburúa and Fernández-Montalvo (Eds.), Hombres maltratadores. Manual de violencia familiar, Siglo XXI, Madrid (1998), pp…	The GRAS measures gender role attitudes, based on a theoretical perspective of gender equality. It consists of 20 items. (original language=Spanish)	1. People can be aggressive and understanding, regardless of their sex [Las personas pueden ser tantoagresivas y comprensivas, independientemente de su sexo]		x				x							x			x							x		x				x				x	x		x	x				x		x
Gender Role Beliefs Scale (GRBS)	Kerr PS, Holden RR. Development of the gender role beliefs scale (GRBS). Journal of Social Behavior and Personality. 1996;11(5):3.	1996	Canada		The GRBS is a brief, psychometrically sound, unidimensional, self-report measure of gender role ideology, defined here as prescriptive beliefs about appropriate behavior for men and women. It is made up of 20 items, rated on a 7-point Likert scale.	1. It is disrespectful to swear in the presence of a lady.		x				x							x			x							x		x				x				x	x		x					x
Gender Role Beliefs Scale (GRBS)-Short version	Brown MJ, Gladstone N. Development of a short version of the gender role beliefs scale. International Journal of Psychology and Behavioral Sciences. 2012;2(5):154-8.	2012	USA	GRBS by Kerr and Holden (1996)	The GRBS-Short version is a short, practical intrument to measure gender role ideology. It is made up of 10 items, rated on a 7-point Likert scale.	1. It is disrespectful to swear in the presence of a lady.		x				x							x			x							x		x				x				x	x		x					x
Gender Role Conflict Scale I and II (GRCS-I and GRCS-II)	O’Neil, J. M., Helms, B. J., Gable, R. K., David, L., & Wrightsman, L. S. (1986). Gender Role Conflict Scale: College men’s fear of femininity. Sex Roles, 14, 335–350.	1986	USA		The Gender Role Conflict Scale I and II (GRCS-I and GRCS-II) assess patterns of gender-role conflict across 4 dimensions (success, power, competition; restrictive emotionality, restrictive affectionate behaviour, conflicts between work and family relations). GRCS-I (37 items) assesses men's personal gender-role attitudes, behaviors, and conflicts. GRCS-II (16 items) assesses men's gender-role con…	GRCS-I Factor 1: success, power, competition. 1. Moving up the career ladder is important to me.		x			x								x		x								x		x		x		x				x	x		x					x
Gender Role Conflict Scale-Adolescent Version (GRCS-A)	Blazina C, Pisecco S, O'Neil JM. An Adaptation of the Gender Role Conflict Scale for Adolescents: Psychometric Issues and Correlates With Psychological Distress. Psychology of Men & Masculinity. 2005 Jan;6(1):39.	2005	USA	Gender Role Conflict Scale (GRCS). O’Neil, J. M., Helms, B. J., Gable, R. K., David, L., & Wrightsman, L. S. (1986). Gender Role Conflict Scale: College men’s fear of femininity. Sex Roles, 14, 335–350.	The GRCA-A measures gender role conflicts for adolescents. It was adopted from the GRCA. It is a 26 item scale exploring restricted affection between men, restricted emotionality, conflict between work, school and family, and need for success and achievement.	Restricted Affection Between Men (RAM). 1. Verbally expressing my love to another man is hard for me.		x			x								x		x								x		x		x		x				x	x			x					x
Gender Role Conflict Scale - Short Form (GRCS-SF)	Wester SR, Vogel DL, O'Neil JM, Danforth L. Development and evaluation of the Gender Role Conflict Scale Short Form (GRCS-SF). Psychology of Men & Masculinity. 2012 Apr;13(2):199.	2012	USA	O’Neil, J. M., Helms, B. J., Gable, R. K., David, L., & Wrightsman, L. S. (1986). Gender Role Conflict Scale: College men’s fear of femininity. Sex Roles, 14, 335–350.	The Gender Role Conflict Scale-Short Form (GRCS-SF) aimed to eliminate those items that differed between groups of men based on identity variables (e.g. race). It assesses patterns of gender-role conflict across 4 dimensions (success, power, competition; restrictive emotionality, restrictive affectionate behaviour, conflicts between work and family relations). The 16 items are rated with a 5-poin…	Factor 1: Restricted Emotionality. 1. I have difficulty expressing my emotional needs to my partner.		x			x								x		x								x		x		x		x				x	x		x					x
Gender Role Conflict/Stress (GRC/S)	Gottert A, Barrington C, Pettifor A, McNaughton-Reyes HL, Maman S, MacPhail C, Kahn K, Selin A, Twine R, Lippman SA. Measuring men’s gender norms and gender role conflict/stress in a high HIV-prevalence South African setting. AIDS and Behavior. 2016 Aug;20(8):1785-95.	2016	South Africa	Gender Role Conflict Scale. O’Neil JM. Men’s gender role conflict: psychological costs, consequences, and an agenda for change. Washington: American Psychological Association; 2015. & O’Neil JM, Helms BJ, Gable RK, David L, Wrightsman LS. Gender-role conflict scale: college men’s fear of femininity. Sex Roles. 1986;14(5):335–50. Gender Role Stress Scale. Eisler RM, Skidmore JR. Masculine gender r…	The GRC/S was developed in the South African context. It consists of 24 items and 4 factors: Success, power, competition; Subordination to women; Restrictive emotionality; and Sexual prowess.	Success, power, competition. 1. I worry about failing and how it affects my doing well as a man.		x			x								x		x								x		x		x		x				x	x		x					x
Gender Role Journey Measure (GRJM)	O'Neil JM, Egan J, Owen SV, Murry VM. The gender role journey measure: Scale development and psychometric evaluation. Sex Roles. 1993 Feb 1;28(3-4):167-85.	1993	USA		The GRJM measures early gender role socialization experiences and the effects of sexism in a person's life. It consists of 34 items with 3 Factors: 1 Acceptance of Traditional Gender Roles (10 items); 2 Gender Role Ambivalence, Confusion, Anger, and Fear (11 items); 3 Personal-Professional Activism (13 items). Respondents answer on a 6-point Likert scale.	Acceptance of Traditional Gender Roles: 1. Men should be in charge at work.		x				x							x			x							x		x		x		x				x	x		x					x
Gender Role Socialization Scale (GRSS)	Toner B, Tang T, Ali A, Akman D, Stuckless N, Esplen MJ, Rolin-Gilman C, Ross L. a Gender Role Socialization Scale. Designing and conducting gender, sex, and health research. 2011 Apr 18:189.	2011	Canada		The GRSS measures the internalization of prescribed gender and societal roles for women.It can also be used to assess how their mental health is affected by these messages. The scale consists of 30 items.	1. If I don’t accomplish everything I should, then I must be a failure.		x		x					x				x	x					x				x		x		x		x				x	x		x					x
Gender Social Norms Index	United Nations Development Programme (2020). Takling social norms - a game changer for gender inequalities. Human Development Perspectives 2020. Accessed, February 3 2021, from http://hdr.undp.org/sites/default/files/hd_perspectives_gsni.pdf.	2019	Global		The GSNI assesses the prevalence of biases in a country related to women's rights in political, economic, educational and physical integrity. It is based on data from the World Values Survey.	Political empowerment - men make better political leaders than women do		x				x							x			x							x		x		x		x		x	x	x		x	x					x
Gender Social Norms Index2	United Nations Development Programme (2020). Takling social norms - a game changer for gender inequalities. Human Development Perspectives 2020. Accessed, February 3 2021, from http://hdr.undp.org/sites/default/files/hd_perspectives_gsni.pdf.	2019	Global	Gender Social Norms Index	The GSNI2 is a gender norm index based on an “intersection approach.” It measures the prevalence of moderate to intense biases in a country related to women's right in political, economic, educational and physical integrity.	Political empowerment - men make better political leaders than women do		x				x							x			x							x		x		x		x		x	x	x		x	x					x
Gender Stereotype Attitudes Scale for Children	Signorella ML, Liben LS. Recall and reconstruction of gender-related pictures: Effects of attitude, task difficulty, and age. Child Development. 1984 Apr 1:393-405.	1984	USA		It assesses gender stereotypes on two scales including 46 items, divided into female and male stereotypes. Response options are "males", "females", "both". The stereotyped response was coded with 0, the other sex with 1 and both with 2, so that the higher the score, the lower the stereotypes toward traditional gender roles.	Who plays with dolls? Who plays with cars?		x				x							x			x							x		x				x				x	x				x					x
Gender Stereotype Inventory	Park S, Kwon DW, Kim D, Kim SH. Influences of gender‐related perceptions and experiences on nursing professionalism: A cross‐sectional study. Nursing & Health Sciences. 2019;21(4):515-22.	1993			The Gender Stereotype Inventory developed by Kim (1993) (original article not available) consists of 33 items, each of which is rated on a 5 point Likert scale (1 = strongly disagree to 5 = strongly agree).	Men are responsible for the family's livelihood		x				x							x			x							x		x				x				x	x		x					x
Gender-based Economic Discrimination (DEG)	Sanz-Barbero B, Vives-Cases C, Otero-García L, Muntaner C, Torrubiano-Domínguez J, O'Campo YP. Intimate partner violence among women in Spain: the impact of regional-level male unemployment and income inequality. The European Journal of Public Health. 2015 Dec 1;25(6):1105-11.	2015	Spain	Desarrollo humano en Espana. 1980-2010. Fundación Bancaja e Instituto Valenciano de Investigaciones Económicas.	The DEG is defined as the result of subtracting the index of income equally distributed from the index of gross domestic product per capita. The index of income equally distributed is the harmonic mean of the indices of income separately for men and women, weighted by the proportion of men and women in the region.	GDP per capita, income for men and women	x					x							x			x							x	x							x	x			x	x					x
Gendered beliefs about sex	Harris EA, Hornsey MJ, Larsen HF, Barlow FK. Beliefs about gender predict faking orgasm in heterosexual women. Archives of Sexual Behavior. 2019;48(8):2419-33.	2019	Australia		The measure of gendered beliefs about sex explores 3 beliefs: the belief that men are responsible for a woman’s orgasm (3 items), the belief that men want their partner to orgasm during sex (1 item), and the belief that men are selfish in bed (3 items). Response options for these items range from 1 = Strongly disagree to 7 = Strongly agree.	A man should know how to make a woman orgasm		x		x						x						x				x					x				x				x	x		x					x
Gendered life	Månsdotter A, Nordenmark M, Hammarström A. The importance of childhood and adulthood aspects of gendered life for adult mental ill-health symptoms–a 27-year follow-up of the Northern Swedish Cohort. BMC public health. 2012 Dec;12(1):1-1.	2012	Sweden		This measures assesses to which extent one's life is gendered. The indicator of childhood gendered life is combined with each of the 4 indicators of adulthood gendered life into 4 combinations of gender positions (traditional childhood/traditional adulthood, traditional childhood/non-traditional adulthood, non- traditional childhood/traditional adulthood, non-traditional childhood/non-traditional…	Childhood gendered life: - mother's participation in the labour market during childhood	x					x							x			x							x	x	x		x		x			x		x		x					x		x
Gendered Racial Microaggressions Scale (GRMS)	Lewis JA, Neville HA. Construction and initial validation of the Gendered Racial Microaggressions Scale for Black women. Journal of counseling psychology. 2015 Apr;62(2):289.	2015	USA	Intersectionality theory Essed’s (1991) theory of gendered racism Sue, Capodilupo, et al.’s (2007) model of racial microaggressions	The GRMS is a measure of gendered racial microaggressions experienced by Black women, applying an intersectionality framework to Essed’s (1991) theory of gendered racism and Sue, Capodilupo, et al.’s (2007) model of racial microaggressions. It assesses both frequency and stress appraisal of microaggressions. The scale comprises 25 items for the appraisal scale, and 23 items for the frequency scal…	Factor A: Assumptions of Beauty and Sexual Objectification - Unattractive because of size of butt			x	x								x		x								x			x		x		x			x	x	x		x					x
Gendered Racial Microaggressions Scale for Asian American Women (GRMSAAW)	Keum BT, Brady JL, Sharma R, Lu Y, Kim YH, Thai CJ. Gendered Racial Microaggressions Scale for Asian American Women: Development and initial validation. Journal of counseling psychology. 2018 Oct;65(5):571.	2018	USA	Microaggression theory (Sue et al 2007) Essed’s (1991) theory of gendered racism	The GRMSAAW scale examines the intersectional microaggressions experienced by Asian American women. It consists of 22 items and four factors: (a) Ascription of Submissiveness, (b) Assumption of Universal Appearance, (c) Asian Fetishism, and (d) Media Invalidation.	Ascribed submissiveness: Others expect me to be submissive.			x	x								x		x								x			x		x		x			x	x	x		x					x
Gendered Racial-Ethnic Socialization Scale for Black women (GRESS-BW)	Brown DL, Blackmon SK, Rosnick CB, Griffin-Fennell FD, White-Johnson RL. Initial development of a gendered-racial socialization scale for African American college women. Sex roles. 2017 Aug;77(3):178-93.	2017	USA		The GRESS-BW measures frequency of gendered racial-ethnic socialization messages African American women have received from parents or caregivers regarding their identities as Black women. It uses a 9-factor structure: gendered racial pride & empowerment; family expectations & responsibilities; internalized gendered racial oppression; independence, career & educational success; sexual behaviour; o…	Gendered Racial Pride and Empowerment: 1. I should be proud to be a Black women.		x		x									x	x									x		x		x		x			x	x	x		x					x
Genderism and Transphobia Scale (GTS)	Hill DB, Willoughby BL. The development and validation of the genderism and transphobia scale. Sex roles. 2005 Oct 1;53(7-8):531-44.	2005	USA		The GTS scale measures affective, cognitive, and behavioral expressions of transphobic and genderist attitudes, along with tendencies to act violently toward trans persons. It consists of 32 items rated on a 7-point Likert scale (1 = strongly agree to 7 = strongly disagree).	1. I have beat up men who act like sissies.			x			x						x					x						x		x		x		x			x	x			x					x
Gender-Related Attributes Survey (GERAS)	Gruber FM, Distlberger E, Scherndl T, Ortner TM, Pletzer B. Psychometric properties of the multifaceted gender-related attributes survey (GERAS). European Journal of Psychological Assessment. 2019 Sep 6.	2020	Germany	Bem, S. L. (1974). The measurement of psychological androgyny. Journal of Consulting and Clinical Psychology, 42, 155–162. Spence, J. T., & Helmreich, R. L. Masculinity and femininity: Their psychological dimensions, correlates, and antecedents. Austin, TX: University of Texas Press, 1978.	The GERAS consists of 100 items covering 3 dimensions: personality (expressivity, neuroticism, risk-taking, assertiveness, rationality), cognition (verbal, memory, spatial, numerical), activities and interest (social and sports interest for men and women). Individuals are asked to rate themselves in relation to a general population of other men and women, in reference to the culture they predomin…	Masculine social interests: Drinking beer Feminine social interests: go shopping.		x				x							x			x							x		x				x				x	x		x					x
Gender-role attitudes towards parenthood	Michałek-Kwiecień J, Kaźmierczak M. Prenatal bonds among Polish expectant couples: a brief version of the parental antenatal attachment scales. Journal of Reproductive and Infant Psychology. 2020 Aug 11:1-1.	2020	Poland		Traditional gender-role attitudes are measured using 3 items and egalitarian gender-role attitudes assessed using two items. All items are rated on a 4-point scale ranging from 1 (not at all) to 4 (a great deal).	In my opinion, a woman has a natural predisposition to be a better parent than a man		x				x				x						x				x					x				x				x	x		x					x
Gender-sensitive health policies index	Stewart DE, Dorado LM, Diaz-Granados N, Rondon M, Saavedra J, Posada-Villa J, et al. Examining gender equity in health policies in a low- (Peru), middle- (Colombia), and high- (Canada) income country in the Americas. Journal of Public Health Policy. 2009;30(4):439-54.	2009	Peru, Colombia, Canada	PAHO basic indicators	Based on 10 gender-sensitive policy indicators (classified as comprehensive, absent or partial), the index assesses gender equity in health policies. The focus lies on labor laws, reproductive health, and gender-based violence.	- maternity leave laws	x								x				x			x						x									x	x			x	x					x
Gender-Specific Binegativity Scale (GSBS)	Yost MR, Thomas GD. Gender and binegativity: Men’s and women’s attitudes toward male and female bisexuals. Archives of sexual behavior. 2012 Jun;41(3):691-702.	2012	USA	Mulick PS, Wright Jr LW. Examining the existence of biphobia in the heterosexual and homosexual populations. Journal of Bisexuality. 2002 Sep 1;2(4):45-64.	The Gender-Specific Binegativity Scale assesses the influence of gender on attitudes about bisexuals. Each item is assessed on a 6-point Likert scale ranging from 1 (strongly disagree) to 6 (strongly agree).	I do not like bisexual women/men			x			x				x						x					x				x				x				x	x		x					x
Giscombe Superwoman Schema Questionnaire (G-SWS-Q)	Woods-Giscombe CL, Allen AM, Black AR, Steed TC, Li Y, Lackey C. The Giscombe superwoman schema questionnaire: Psychometric properties and associations with mental health and health behaviors in African American women. Issues in mental health nursing. 2019 May 13.	2019	USA		The G-SWS-Q is a 35-items questionnaire that assesses the cognitive and behavioural endorsement of the Strong Black Woman/Superwoman role among African American women on 5 subdimensions: (a) obligation to present an image of strength (6 items), (b) obligation to suppress emo- tions (7 items), (c) resistance to being vulnerable or dependent (9 items), (d) determination to succeed, despite limited …	Not available.		x		x									x	x									x		x				x				x	x		x					x
Global Gender Gap Index (GGGI)	Hausmann, R, Tyson, L.D. & Zahidi, S. (2006). The Global Gender Gap Report 2006. World Economic Forum: Geneva, Switzerland.	2006	Global		The GGGI aims to capture the magnitude and scope of gender-based disparities on economic, political, education and health criteria.	1) Economic participation and Opportunity subindex ratio: female labour force participation over male (%), wage equality for similiar work (1-7, best), ratio: female estimated earned income over male value (int'l $ 1,000), female legislators/senior officials/managers (%, ratio of women to men), professional and technical workers (%, ratio of women to men)	x					x							x			x							x	x			x	x			x	x			x	x					x
Gotland male depression scale	Rutz W. Improvement of care for people suffering from depression: the need for comprehensive education. International clinical psychopharmacology. 1999 Jun.	1999	Sweden		The Gotland Male Depression Scale is a self-report measure aimed at assessing symptoms of a “male depressive syndrome,” developed as part of an educational program on depression and suicide prevention on the Swedish island of Gotland. The scale is a 13-item measure rated on a 4-point Likert scale (0 not present to 3 present to a high degree).	1. Lower stress threshold:more stressed out than usual		x			x								x		x								x		x				x			x	x	x		x					x
Group-Based Attitudes towards Bisexuality (GBAB)	Nielsen SE, Harbke CR, Herbstrith JC. Uncovering bi-as: Developing new measures of binegativity. Psychology of Sexual Orientation and Gender Diversity. 2020 Oct 8.	2020	USA	Eliason, M. J. (1997). The prevalence and nature of biphobia in hetero- sexual undergraduate students. Archives of Sexual Behavior, 26, 317– 326. http://dx.doi.org/10.1023/A:1024527032040 Yost, M. R., & Thomas, G. D. (2012). Gender and binegativity: Men’s and women’s attitudes toward male and female bisexuals. Archives of Sexual Behavior, 41, 691–702. http://dx.doi.org/10.1007/s10508-011-9767-8 M…	The GBAB is a one-dimensional scale assessing binegativity through beliefs about bisexuality as an orientation and bisexual people as a whole group. Participants respond to 20 items on a 5-point Likert-type scale (5=strongly agrree).	Bisexuality is not a stable orientation.			x			x						x				x					x				x		x		x				x	x		x					x
Harassment measure	Konik J, Cortina LM. Policing gender at work: Intersections of harassment based on sex and sexuality. Social Justice Research. 2008 Sep 1;21(3):313-37.	2008	USA	Fitzgerald, L. F., Gelfand, M. J., & Drasgow, F. (1995). Measuring sexual harassment: Theoretical and psychometric advances. Basic and Applied Social Psychology, 17, 425–445. Waldo’s (1999) Workplace Heterosexist Experiences Questionnaire	The harassment measure aims to operationalize and test the proposition that workplace oppressions based on gender and sexual orientation are inherently linked, by modeling relationships between sexual harassment and heterosexist harassment. The instrument is made up of 3 constructs (gender harassment, heterosexist harassment, sexualised harassment) and 18 items.	Gender harassment: Displayed, used, or distributed sexist or suggestive materials			x			x						x						x				x		x			x			x		x		x		x					x
Health Care Equality Index	Human Rights Campaign (HRC). (2020). Health Care Equality Index 2020: Promoting equitable and inclusive care for lesbian,gay, bisexual, transgender & queer patients and their families. Human Right Campaign Foundation.	first reporting in 2007	USA		The HCEI is the national LGBTQ benchmarking tool that evaluates healthcare facilities' policies and practices related to the equity and inclusion of their LGBTQ patients, visitors and employees. The HEI 2019 evaluates more than 1,600 healthcare facilities nationwide.	Criteria 1 – Non-Discrimination and Staff Training Patient Non-Discrimination	x								x				x						x		x			x			x			x		x		x		x					x
Heteronormative attitudes and beliefs scale (HABS)	Habarth JM. Development of the heteronormative attitudes and beliefs scale. Psychology & Sexuality. 2015 Apr 3;6(2):166-88.	2015	USA	Altemeyer, B. (1998). A 20-item version of the RWA scale (Unpublished manuscript). University of Manitoba, Winnipeg. Tee, N., & Hegarty, P. (2006). Predicting opposition to the civil rights of trans persons in the United Kingdom. Journal of Community & Applied Social Psychology, 16, 70–80.	The HABS operationalizes heteronormativity along two dimensions (essential, binary beliefs about sex and gender and normative behaviours). It consists of 16 items and is answered on a seven-point scale ranging from strongly disagree to strongly agree.	Essential Sex and Gender Subscale: 1. Masculinity and femininity are determined by biological factors, such as genes and hormones, before birth.		x				x				x						x						x			x				x				x	x		x					x
Heteronormative Ideals: External Imposition and Enforcement Scale (HI-EIES)	Boyer SJ, Lorenz TK. The impact of heteronormative ideals imposition on sexual orientation questioning distress. Psychology of Sexual Orientation and Gender Diversity. 2020 Mar;7(1):91.	2020	USA		The HI-EIES is a 54-item scale measuring the external enforcement of heteronormative ideals, cisnormative ideals, exposure to neutral and/or negatively framed information about possibilities of nonheterosexual and nonheteroromantic development trajectories. All items are rated on a 6-point Likert scale to indicate the degree to which these ideas were presented to the respondent by others (6=very …	1. I was told by my parents or peers that I would become interested in dating girls.			x					x			x							x			x						x		x			x	x	x		x					x
Heterosexist Harassment, Rejection and Discrimination Scale (HHRDS)	Szymanski DM. Does internalized heterosexism moderate the link between heterosexist events and lesbians' psychological distress?. Sex Roles. 2006 Feb 1;54(3-4):227-34.	2006	USA	Klonoff and Landrine’s (1995) Schedule of Sexist Events-Recent (SSE-R), and Landrine and Klonoff’s (1996) Sched- ule of Racist Events-Recent (SRE-R)	THE HHRDS Scale examines general heterosexist stressors of homosexual women. It consists of 3 factors (1. Harasssment and rejection; 2. Workplace and school discrimination and 3. Other discrimination) and 18 items, rated on a 6-point Likert scale from 1 (the event has never happened to you) to 6 (the event happened almost all the time; more than 70% of the time).	Factor 1 Harassment and rejection: 1. How many times have you been rejected by friends because you are a lesbian?			x	x							x			x							x			x			x		x	x		x		x		x					x
Heterosexual Attitudes Toward Homosexuals scale (HATH)	Larsen KS, Reed M, Hoffman S. Attitudes of heterosexuals toward homosexuality: A Likert‐type scale and construct validity. Journal of Sex Research. 1980 Aug 1;16(3):245-57.	1980	USA		The HATH measures heterosexual attitudes toward homosexuality. It reflects on homosexual rights and perceived homosexual threat through 20 items rated on a Likert scale.	1. I enjoy the company of homosexuals.			x			x				x						x					x				x				x				x	x		x					x
Hofstede's cultural dimensions	Hofstede G, Neuijen B, Ohayv DD, Sanders G. Measuring organizational cultures: A qualitative and quantitative study across twenty cases. Administrative science quarterly. 1990 Jun 1:286-316.	1990	Global		The Hofstede cultural dimension describes the extent to which work-related values are based on culture. It consists of 6 dimensions: Power distance index, individualism vs. collectivism, masculinity vs. femininity, uncertainty avoidance index, long term orientation vs. short term normative orientation, indulgence vs. restraint. The masculinity/feminity dimension assesses whether a society is comp…	Traits of Masculinity and Feminity Social norms - M: ego-oriented, money and things are important, live in order to work - F: relationship oriented, quality of life and people are important, work in order to live		x				x							x			x							x							x	x		x	x	x	x					x
Homonegative Microaggressions Scale (HMS)	Wright AJ, Wegner RT. Homonegative microaggressions and their impact on LGB individuals: A measure validity study. Journal of LGBT Issues in Counseling. 2012 Jan 1;6(1):34-54.	2012	USA	Sue et al.'s (2007) taxonomy of microaggressions	The HMS is a 45-item instrument instrument to explain short, everyday verbal, behavioral, and environmental slights of minority populations.	In the past 6 months: 1. How often have people conveyed that it is your choice to be gay?			x			x					x					x					x				x				x			x		x		x					x
Homonegativity as Discomfort Scale (HADS)	Monto MA, Supinski J. Discomfort with homosexuality: A new measure captures differences in attitudes toward gay men and lesbians. Journal of Homosexuality. 2014 Jun 3;61(6):899-916.	2014	USA		The HADS is a measure that reflects the discomfort some individuals may feel in the presence of lesbians and gay men. It is made up of 12 vignettes describing situations in which heterosexuals sometimes experience discomfort in the presence of homosexuals, indicating the degree to which they would feel comfortable or uncomfortable (5-point Likert-type responses, ranging from 1–very comfortable to…	(Below is the version with homosexual men. Another version replaces homosexual men with homosexual women): HAD1. You are eating dinner with a close male friend who you have always assumed was heterosexual. During the conversation, he reveals to you that he is gay and has a long-term partner. How does this make you feel?			x			x				x						x					x				x				x				x	x		x					x
Homophobia in Health Professionals	Yertutanol FD, Candansayar S, Seydaoğlu G. Homophobia in health professionals in Ankara, Turkey: Developing a scale. Transcultural psychiatry. 2019 Dec;56(6):1191-217.	2019	Turkey	Riddle, D. (1985). “Homophobia Scale.” In Opening Doors to Understanding and Acceptance. ed. K. Obear and A. Reynolds. Boston: Unpublished essay. Dog ̆ an, S., Dog ̆ an, M., Bes ̧ tepe, E., & Eker, E. (2008). Es ̧ cinsellik tutum o ̈ lc ̧ eg ̆ i gelis ̧ tirilmesi, gec ̧ erlilik ve gu ̈ venilirlik c ̧ alıs ̧ ması: Bir o ̈ n c ̧ alıs ̧ ma. Anatolian Journal of Psychiatry, 9, 84–90. Raja, S., Stokes…	The Homophobia in Health Professionals scale assesses prejudicial beliefs and opinions about homosexuality on four subscales (heterosexism, homophobia, homonegativity, neutrality). 43 items are rated on a 5-point Likert scale (5=disagree strongly).	1. Sexual perversions are more common in homosexuals than heterosexuals.			x			x				x									x		x				x					x			x	x		x					x
Homophobic Behaviour of Students Scale (HBSS)	Van de Ven P, Bornholt L, Bailey M. Measuring cognitive, affective, and behavioral components of homophobic reaction. Archives of sexual behavior. 1996 Apr 1;25(2):155-79.	1993	USA		The HBSS is designed to examine students behavioural intentions toward gay males and lesbians, in the context of teaching about homosexuality. It is a 10-item questionnaire, with 5-point Likert scale (1 to 5,from “very likely”to “very unlikely”)	1. I would speak in a small classgroup with a gay person or lesbian about homosexual issues.			x			x							x			x					x				x					x			x	x		x					x
Homophobic Bullying Scale	Prati G. Development and psychometric properties of the homophobic bullying scale. Educational and Psychological Measurement. 2012 Aug;72(4):649-64.	2012	Italy		The Homophobic Bullying Scale measures high school students’ bullying behaviors motivated by homophobia, including verbal bullying, relational bullying, physical bullying, property bullying, sexual harassment, and cyberbullying. The scales are developed from viewpoints of bullies (toward supposed gay men and lesbians), victims, and witnesses (toward supposed gay men and lesbians). Responses range…	The questions were introduced by the following statement: ‘‘Think about a student who is perceived as gay (or lesbian). Because of this, during the past 30 days, how often did you . . .’’ Response options include Never (1), 1, 2, or 3 times (2), about once a week (3), more than once a week (4): Observed homophobic behavior: Hear insulting remarks about him/her			x			x				x	x					x				x	x				x				x				x	x			x					x
Homophobic Climate Index	Lamontagne E, d'Elbée M, Ross MW, Carroll A, du Plessis A, Loures L. A socioecological measurement of homophobia for all countries and its public health impact. European Journal of Public Health. 2018;28(5):967-72.	2018	Global	ILGA map, World Values Survey, the European Values Survey and the Afrobarometer	The Index provides a country-level measure of homophobia incorporating institutional and social components, based on the ILGA map and variables on acceptance and justifiability of homosexuality in the World Value Survey.	Social homophobia: relates to interactions between communities or groups and individuals. A key characteristic is the direct reaction of individuals towards gay men and other MSM: ‘On this list are various groups of people. Could you please mention any that you would not like as neighbours?’ This is a dichotomized answer whether respondents select ‘homosexuals’ or not.			x						x				x						x		x				x	x			x		x	x	x		x	x					x
Homophobic Content Agent Target Scale-revised (HCAT)	Poteat VP, Espelage DL. Exploring the relation between bullying and homophobic verbal content: The Homophobic Content Agent Target (HCAT) Scale. Violence and victims. 2005 Oct 1;20(5):513-28.	2005	USA		The HCAT assesses the frequency with which students acted as perpetrators (i.e., agents) of homophobic verbal content and the frequency with which they experienced being victims (i.e., targets) of homophobic verbal content within the time frame of the past week. The persons acting as perpetrators / agents were assessed as (a) a friend, (b) someone I did not know, (c) someone who did not like me, …	Some kids call each other names such as gay, lesbo, fag, etc. Agents-subscale: How many times in the last week did you say these things to… Perpetrators-subscale: How many times in the last week did the following people call you these things…			x			x							x			x					x						x		x			x		x			x					x
Homopositivity Scale (HPS)	Morrison TG, Bearden AG. The construction and validation of the homopositivity scale: An instrument measuring endorsement of positive stereotypes about gay men. Journal of Homosexuality. 2007 May 15;52(3-4):63-89.	2007	Canada		The Homopositivity Scale (HPS) is an instrument measuring endorsement of positive stereotypes about gay men. It consists of 9 items, rated on a 5-point Likert-type. Scores can range from 10 to 90.	1. Gay men are more in touch with their emotions than are straight men.		x				x				x					x						x				x				x				x	x		x					x
Homosexual stigmatization	Ramirez-Valles J, Kuhns LM, Campbell RT, Diaz RM. Social integration and health: community involvement, stigmatized identities, and sexual risk in Latino sexual minorities. J Health Soc Behav. 2010; 51(1):30–47. [PubMed: 20420293]	2010	USA		The Homosexual Stigmatization scale assesses experienced (20 items) and internalized stigma (17 items) among homosexual men across a variety of contexts (e.g., work environment, family) and actions (e.g., verbal and physical abuse, displacement). Items are rated on a 4-point Likert scale (4=many times).	Experienced stigma - childhood maltreatment: While growing up, how often were you made fun of or called names by your own family, because of the way you behaved?			x		x						x				x						x				x		x		x			x	x	x		x					x
Honor Endorsement Index (HEI)	Vandello JA, Cohen D, Grandon R, Franiuk R. Stand by your man: Indirect prescriptions for honorable violence and feminine loyalty in Canada, Chile, and the United States. Journal of Cross-Cultural Psychology. 2009 Jan;40(1):81-104.	2009	USA		The HEI assesses cultural differences in honor-related attitudes. Nine items ask participants about their agreement (1 to 7) with gender-specific honor values. Five items are specific to male honor, and 4 to female honor.	Male honor: “A man must defend his honor at any cost” Female honor: “A woman must protect the family’s good reputation.		x				x			x							x			x						x				x				x	x		x					x
Honor Ideology for Womanhood Scale (HIW)	Barnes CD, Brown RP, Lenes J, Bosson J, Carvallo M. My country, my self: Honor, identity, and defensive responses to national threats. Self and Identity. 2014 Nov 2;13(6):638-62.	2014	USA	Mosquera PM, Manstead AS, Fischer AH. The role of honour concerns in emotional reactions to offences. Cognition & Emotion. 2002 Jan 1;16(1):143-63.	Inspired by the literature on honor cultures, especially within the US, the 12-item HIW captures the key features of feminine honor, including concerns about sexual purity, spousal devotion, familial fidelity, and self-sacrifice.Participants respond on a scale from 1 (Strongly Disagree) to 7 (Strongly Agree).	1. A respectable woman knows that what she does reflects on her family name.		x				x							x			x							x		x				x				x	x		x					x
Honour concerns scale	Mosquera PM, Manstead AS, Fischer AH. The role of honour concerns in emotional reactions to offences. Cognition & Emotion. 2002 Jan 1;16(1):143-63.	2002	Spain Netherlands		The Honour Concerns Scale consists of 27 items describing either a behaviour or a reputation that violates the concern in question. It includes four dimensions: concern for family honour, concern for integrity, concern for masculine honour, concern for feminine honour. Items are rated on a 7-point scale, from not at all (0) to very much (6).	Concern for family honour: ‘‘One’s family having a bad reputation’’		x				x							x			x							x		x				x				x	x		x					x
Hostility Toward Men Scale	Check JV, Malamuth NM, Elias B, Barton S. On hostile ground. Psychology Today. 1985 Apr;19(4):56-61.	1985	USA	Burt MR. Cultural myths and supports for rape. Journal of personality and social psychology. 1980 Feb;38(2):217.	The hostility toward men scale assesses the hostile attitudes among women toward men. 30 items are rated with true or false answers.	Sometimes men bother me by just being around.			x	x									x		x								x		x				x				x	x		x					x
Hostility Toward Women Scale	Check JV, Malamuth NM, Elias B, Barton S. On hostile ground. Psychology Today. 1985 Apr;19(4):56-61.	1985	USA	Burt MR. Cultural myths and supports for rape. Journal of personality and social psychology. 1980 Feb;38(2):217.	The hostility toward women scale assesses the hostile attitudes among men toward women. 30 items are rated with true or false answers.	I feel that many times women flirt with men just to tease them or hurt them.			x		x								x	x									x		x				x				x	x		x					x
Hostility Toward Women Scale	Lonsway KA, Fitzgerald LF. Attitudinal antecedents of rape myth acceptance: A theoretical and empirical reexamination. Journal of personality and social psychology. 1995 Apr;68(4):704.	1995	USA	Check, J. V. P., Malamuth, N. M., Elias, B., & Barton, S. (1985, April). On hostile ground. Psychology Today, 56-61	The 10-item scale assesses hostile attitudes towards women.	I feel that many times women flirt with men just to tease them or hurt them.			x			x							x	x									x		x				x				x	x		x					x
Hyperfeminity scale	Murnen SK, Byrne D. Hyperfemininity: Measurement and initial validation of the construct. The Journal of Sex Research. 1991 28:3, 479-489	1991	USA		The Hyperfeminity scale measures the dimension of hyperfemininity in women. The concept of hyperfeminity is defined as the exaggerated adherence to a stereotypic feminine gender role. The scale consists of 26 items, each presenting two answer choices.	1. a. These days males and females should each pay for their own expenses on a date, b. Men should always be ready to accept the financial responsibility for a date.		x		x									x			x							x		x				x				x	x		x					x
Hypergender Ideology Scale (HGIS)	Hamburger ME, Hogben M, McGowan S, Dawson LJ. Assessing Hypergender Ideologies: Development and Initial Validation of a Gender-Neutral Measure of Adherence to Extreme Gender-Role Beliefs. Journal of Research in Personality. 1996 Jun 1;30(2):157-78.	1996	USA		The HGIS measures extreme stereotypic gender beliefs (hyperfeminity & hypermasculity). It is a 57-item survey and respondents answer on a 6-point-Scale (from 1 = Strongly disagree to 6= Strongly agree). Scores are summed and higher scores indicate a stronger adherence to traditional gender roles and ideology.	1) I think it's gross and unfair for a man to use alcohol and drugs to convince a woman to have sex with him.		x				x							x			x							x		x				x				x	x		x					x
Hypermasculinity Scale	Mosher DL, Sirkin M. Measuring a macho personality constellation. Journal of research in personality. 1984 Jun 1;18(2):150-63.	1984	USA		The HMS consists of 30-items and measures adherence to the “macho” personality.	1.a. After I’ve gone through a really dangerous experience my knees feel weak and I shake all over. b. After I’ve been through a really dangerous experience I feel high.		x			x								x		x								x		x				x				x	x		x					x
Ideal Roles Questionnaire (IRQ)	Tortora C, D'Urso G, Nimbi FM, Pace U, Marchetti D, Fontanesi L. Sexual fantasies and stereotypical gender roles: The influence of sexual orientation, gender and social pressure in a sample of Italian young-adults. Frontiers in Psychology. 2020;10.	2020	Italy	Bem, 1974 Usui et al., 2003 Bosak et al., 2017	The IRQ comprises 28 items representing roles and behaviors typically associated with women. Participants rate on a 7-point scale the degree to which they would like to adopt a certain role or behavior ranging from 1 (“I completely disagree”) to 7 (“I completely agree”).	I would like to leave important decisions to my partner.		x				x				x	x					x				x	x				x				x				x	x		x					x
Identity Abuse Scale	Woulfe JM, Goodman LA. Identity abuse as a tactic of violence in LGBTQ communities: Initial validation of the identity abuse measure. Journal of interpersonal violence. 2018 Mar 1:0886260518760018.	2018	USA	Balsam, K. F., & Szymanski, D. M. (2005). Relationship quality and domestic violence in women’s same-sex relationships: The role of minority stress. Psychology of Women Quarterly, 29, 258-269.	The IA scale assesses domains of abuse based on one's sexual orientation or gender identity. 7 items cover 4 subdomains of IA: outing; undermining & belittling identity; using homophobic/transphobic; isolating the survivors from the LGBTQ community. For each item, the participants reported whether the event had occurred once in the past year.	The person threatened to tell my employer, family, or others about my sexual orientation or gender identity			x					x			x							x			x						x		x			x	x	x		x					x
Illinois Rape Myth Acceptance Scale (IRMA)	Worthen MGF. Rape Myth Acceptance Among Lesbian, Gay, Bisexual, and Mostly Heterosexual College Students. J Interpers Violence. 2021;36(1-2):Np232-np62.	2020	USA		The IRMA and the IRMA-Short form measure acceptance of rape myth. They are composed of respectively 45 and 20 items, rated on a 7-point Likert scale, anchored by 1 (not at all agree) and 7 (very much agree).	1. If a woman is raped while she is drunk, she is at least somewhat responsible for letting things get out of control.			x			x			x							x			x						x				x				x	x		x					x
Importance of Sex-Role Identity (ISRI)	Galbraith ME, Ramirez JM, Pedro LW. Quality of life, health outcomes, and identity for patients with prostate cancer in five different treatment groups. Oncol Nurs Forum. 2001;28(3):551-560.	2001	USA	Bem, S. L. (1974). The measurement of psychological androgyny. Journal of Consulting and Clinical Psychology, 42, 155–162.	The ISRI uses the same 20 descriptor items (with filler items excluded) present in the BSRI-S: instead of being asked how true a particular word is in describing themselves, participants are asked how important each item is to them.	Masculine items: 49. Acts as a leader.		x				x							x			x							x		x				x				x	x		x					x
Indian Gender Role Identity Scale (IGRIS)	Basu J. Development of the Indian gender role identity scale. Journal of the Indian Academy of Applied Psychology. 2010 Jan;36(1):25-34.	2010	India	Williams, J.E. & Best, D.L. (1990). Measuring sex stereotypes: A multination study. CrossCultural Research and Methodology Series ,Vol. 6. London. Sage. Broverman , I.K., Vogel. S.R., Broverman, D.M.,Clarkson, F.E. & Rosenkrantz, P.O. (1972).Sex role stereotypes: A current appraisal. Journal of Social Issues, 28, 59-78. Bem, S.L. (1981). Manual of Bem Sex Role Inventory. California. Mind Garden. …	The IGRIS assesses psychological masculinity and femininity in the Indian culture. It consists of 30 items rated on a 7 point scale in terms of its desirability in a man (or a woman) within the Indian culture.	Masculine: 1.Active		x				x							x			x							x		x				x				x	x		x					x
Infertile Women’s Exposure to Violence Determination Scale	Onat G. Development of a scale for determining violence against infertile women: a scale development study. Reproductive health. 2014 Dec;11(1):1-8.	2014	Turkey		This scale examines the violence experienced among infertile women. This tool can be used by health professionals as a diagnostic tool. It consist of 31 items with five subscale: 1. Domestic violence, 2. Social pressure, 3. Punishment, 4. Exposure to traditional practices and 5. Exclusion.	My partner threatens me with divorce because I am childless.			x	x						x				x						x					x		x		x			x	x	x		x					x
Intensions Masculine Values Scale (IMVS)	Oliffe JL, Rice S, Kelly MT, Ogrodniczuk JS, Broom A, Robertson S, Black N. A mixed-methods study of the health-related masculine values among young Canadian men. Psychology of Men & Masculinities. 2019 Jul;20(3):310.	2019	Canada		The IMVS is a 12-item self-report inventory of health-related masculine values. It assesses two domains of health-related masculine values: Open and Selfless (6 items) and Healthy and Autonomous (6 items). Responses are made on a 5-point Likert scale (1=strongly disagree;5=strongly agree).	A man should be opened to new experiences.		x			x								x		x								x		x				x				x	x		x	x				x	x
Internalised Homophobia (IHP)	Herek GM, Cogan JC, Gillis JR, Glunt EK. Correlates of internalized homophobia in a community sample of lesbians and gay men. Journal-Gay and Lesbian Medical Association. 1998;2:17-26.	1998	USA	Martin JL, Dean LL. 1988. The Impact of AIDS on Gay Men: A Research Instrument, 1988. Unpublished technical report. New York: Columbia University. Meyer IH. Minority stress and mental health in gay men. Journal of Health and Sexual Behavior. 1995;36:38-56.	The IHP assesses internalized homophobia and its correlates among gay men and lesbians. It is an adaptation of Martin and Dean (1988) interview questions to self-administration. It comprises 9 items (5-point Likert scale).	1. I often feel it best to avoid personal or social involvement with other lesbian/bisexual women. Note. Items are presented with wording for female respondents. For male respondents, the terms lesbian, men, and women were changed to gay, women, and men, respectively.			x			x					x					x					x				x				x				x	x		x					x
Internalised Homophobia Scale (IHS)	Ross MW, Rosser BS. Measurement and correlates of internalized homophobia: A factor analytic study. Journal of clinical psychology. 1996 Jan;52(1):15-21.	1996	USA		The IHS measures internalized homophobia in men who have sex with men, and is comprised of 26 items derived from theoretical and clinical reports of internalized homophobia. Four factors are included: public identification as gay, perception of stigma associated with being gay, social comfort in gay men, and moral and religious acceptability of being gay.	Factor 1: Public Identification as Gay I am not worried about anyone finding out that I am gay.			x		x						x				x						x				x				x				x	x		x					x
Internalised Homophobia Scale (IHS)	Wagner G, Serafini J, Rabkin J, Remien R, Williams J. Integration of one's religion and homosexuality: A weapon against internalized homophobia?. Journal of homosexuality. 1994 Mar 15;26(4):91-110.	1994	USA	9 items from the Nungesser Homosexual Attitudes Inventory (Nungesser, 1983),	The Internalized Homophobia Scale consists of 20 items. Participants rate their level of agreement with these items using a 5-point Likert-type scale. This leads to a score, that ranges from 20 to 100, with higher scores reflecting greater internalized homophobia.	1. Male homosexuality is a natural expression of sexuality in human males.			x		x						x				x						x				x				x				x	x		x					x
Internalised Homophobia-Revised (IHP-R)	Herek GM, Gillis JR, Cogan JC. Internalized stigma among sexual minority adults: Insights from a social psychological perspective. Journal of Counseling psychology. 2009 Jan;56(1):32.	2009	USA	Herek GM, Cogan JC, Gillis JR, Glunt EK. Correlates of internalized homophobia in a community sample of lesbians and gay men. Journal-Gay and Lesbian Medical Association. 1998;2:17-26.	Through a series of factor- and item analyses, a five-item version of the IHP was developed that is better suited to administration to bisexuals and lesbians as well.	(a) “I wish I weren’t lesbian/bisexual [gay/bisexual].”			x			x					x					x					x				x				x				x	x		x					x
Internalised Misogyny Scale	Piggot M. Double jeopardy: Lesbians and the legacy of multiple stigmatized identities. Unpublished thesis, Psychology Strand at Swinburne University of Technology, Australia. 2004 Oct.	2004	Australia	Modern Sexism Scale (Swim, Aiken, Hall & Hunter, 1995) and Ambivalent Sexism Inventory (Glick & Fiske, 1996)	The IMS assesses internalised misogynist attitudes. It is a 17-item self-report measure that uses a 7-point Likert-type rating,	Women exaggerate problems they have at work .			x	x							x			x								x							x				x	x		x					x
Internalized Homonegativity Inventory for Gay Men (IHNI)	Mayfield W. The development of an internalized homonegativity inventory for gay men. Journal of homosexuality. 2001 Jul 10;41(2):53-76.	2001	USA	Gay Identity Questionnaire (GIQ, Brady & Busse, 1994); Nungesser Homosexuality Attitudes Inventory (NHAI, Nungesser, 1983); Marlowe-Crowne Social Desirability Scale (MCSDS, Crowne & Marlowe, 1960);	The IHNI measures internalized homonegativity in gay men. It consists of three subscales: Factor 1: Personal homonegativity (11 items), Factor 2: Gay affirmation (7 items) & Factor 3: Morality of homosexuality (5 items). The items are measured with a 6-point-Scale (1 = strongly disagree, 6 = strongly agree).	Factor 1. 1. I feel ashamed of my homosexuality.			x		x						x				x						x				x				x				x	x		x					x
Internalized Homophobia	Puckett JA, Newcomb ME, Ryan DT, Swann G, Garofalo R, Mustanski B. Internalized homophobia and perceived stigma: A validation study of stigma measures in a sample of young men who have sex with men. Sexuality Research and Social Policy. 2017 Mar 1;14(1):1-6.	2020	USA	Nungesser LG. Homosexual acts, actors, and identities. Greenwood; 1983. Ramirez-Valles J, Kuhns LM, Campbell RT, Diaz RM. Social integration and health: community involvement, stigmatized identities, and sexual risk in Latino sexual minorities. J Health Soc Behav. 2010; 51(1):30–47. [PubMed: 20420293]	This adapted scale first uses 5 items from the Homosexual Attitudes Inventory (Nungesser, 1983). Next, the investigative team added 17 items to the scale in order to capture a broader conceptualization of IH, including items that tapped into experiences of shame, self-blame, normative masculinity and desire to change sexual orientation. Items are rated on a 4-point Likert scale (4=strongly agree).	Sometimes I wish I were not gay			x		x						x				x						x				x				x				x	x		x					x
Internalized Homophobia (IHP)	Meyer IH. Minority stress and mental health in gay men. Journal of health and social behavior. 1995 Mar 1:38-56.	1995	USA	Martin JL, Dean LL. 1988. The Impact of AIDS on Gay Men: A Research Instrument, 1988. Unpublished technical report. New York: Columbia University.	The Internalized homophobia (IHP) is a 9-item scale that inquires about the extent to which gay men are uneasy about their homosexuality and seek to avoid homosexual feelings.	How often have you wished you weren't gay?			x		x						x				x						x				x				x				x	x		x					x
Interpersonal Sexual Objectification Scale (ISOS)	Kozee HB, Tylka TL, Augustus-Horvath CL, Denchik A. Development and psychometric evaluation of the interpersonal sexual objectification scale. Psychology of Women Quarterly. 2007 Jun;31(2):176-89.	2007	USA	Hill, M. S. (2003). Examining objectification theory: Sexual objec- tification’s link with self-objectification and moderation by sexual orientation and age in White women. Unpublished doctoral dissertation, University of Akron, Akron, OH. & Swim, J. K., Hyers, L. L., Cohen, L. L., & Ferguson, M. J. (2001). Everyday sexism: Evidence for its incidence, nature, and psychological impact from three d…	The ISOS examines interpersonal sexual objectification of women along two factors: body evaluation and unwanted explicit sexual advances. The 21 items are answered on a 5-point Likert- type scale (i.e., 1 = never, 2 = rarely, 3 = occasionally, 4 = frequently, 5 = almost always), and items are averaged. Higher scores indicate higher levels of interpersonal sexual objectification. Repondents answer…	Factor 1: Body Evaluation. 1. How often have you been whistled at while walking down a street?			x	x									x	x									x		x				x			x	x	x		x					x
Daily Assessment of Negative Intersectional Experiences	Jackson SD, Mohr JJ, Sarno EL, Kindahl AM, Jones IL. Intersectional experiences, stigma-related stress, and psychological health among Black LGBQ individuals. Journal of consulting and clinical psychology. 2020 Feb 24.	2020	USA		Theinstrument assesses self-reported events that are related to both being a person of color and LGBQ. Participants first describe the event in their own words (which is then rated on a 5-point Likert scale by raters on how intersectional this event is) and then select from a list of common intersectional events that describe their experience.	An event or situation in which you experienced racial prejudice/stereotypes in the LGBQ community.			x					x			x							x			x				x		x		x			x	x	x		x					x
Intimate Partner Violence Attitude Scale	Smith BA, Thompson S, Tomaka J, Buchanan AC. Development of the intimate partner violence attitude scales (IPVAS) with a predominantly Mexican American college sample. Hispanic Journal of Behavioral Sciences. 2005 Nov;27(4):442-54.	2005	USA	Initimate Partner Violence Attitude Scale (Smith et al. 2005)	The scale measures intimate partner violence. It consists of 3 subscales: Abuse, Violence, and Control, measured by 22 items. Participants answer on a 5-point scale, ranging from strongly disagree to strongly agree.	Abuse. 1. As long as my partner doesn’t hurt me, “threats” are excused. (item of the revised version, the original scale was not accessible)			x		x					x						x				x					x				x				x	x		x					x
Inventory of Beliefs about Intimate Partner Violence (IBIPV)	García-Ael C, Recio P, Silván-Ferrero P. Psychometric properties of the inventory of beliefs about intimate partner violence (IBIPV). Anales De Psicología/Annals of Psychology. 2018;34(1):135-45.	2018	Spain	Inventory of Beliefs about Wife Beating (IBWB, Saunders, Lynch, Grayson, & Linz, 1987)	The IBIPV measures general and specific attitudes to violence against women in intimate relationships. It updates the IBWB and comprises 22 items (Likert scale, 1 to 7), grouped into3 subscales: - The Justifying Partner Violence subscale (JPV; six items; e. g., “Sometimes abuse of the woman helps resolve conflicts between partners”) deals with general behaviours of victims and abusers which may b…	Justifying partner violence (JPV): Sometimes men are justified in beating up their partner.			x			x							x			x							x		x				x				x	x		x					x
Inventory of Beliefs about Partner Abuse (IBAPA)	Craig ME, Robyak J, Torosian EJ, Hummer J. A study of male veterans’ beliefs toward domestic violence in a batterers intervention program. Journal of Interpersonal Violence. 2006 Sep;21(9):1111-28.	2006	USA	IBWB (Saunders et al. 1987)	The IBAPA is a shortened and modifed version of the IBWB. It measures attitudes towards domestic violence.	Not available			x			x							x			x							x		x				x				x	x		x					x
Inventory of Beliefs about Wife Beating (IBWB)	Saunders DG, Lynch AB, Grayson M, Linz D. The inventory of beliefs about wife beating: The construction and initial validation of a measure of beliefs and attitudes. Violence and Victims. 1987 Jan 1;2(1):39-57.	1987	USA		The IBWB measures the attitudes and beliefs about wife beating. It consists of 36 items across 5 factors (wife beating is justified, wives gain from beating, help should be given, offenders should be punished, offender is responsible).	1. Social agencies should do more to help battered women.			x			x							x			x							x		x				x				x	x		x					x
Involvement in Gender-sexuality alliances (GSAs)	Poteat VP, Godfrey EB, Brion-Meisels G, Calzo JP. Development of youth advocacy and sociopolitical efficacy as dimensions of critical consciousness within gender-sexuality alliances. Developmental psychology. 2020 Jun;56(6):1207.	2020	USA	Poteat, V. P., Heck, N. C., Yoshikawa, H., & Calzo, J. P. (2016). Greater engagement among members of gay–straight alliances: Individual and structural contributors. American Educational Research Journal, 53, 1732–1758. http://dx.doi.org/10.3102/0002831216674804 Torres-Harding, S. R., Siers, B., & Olson, B. D. (2012). Development and psychometric evaluation of the Social Justice Scale (SJS). Amer…	Gender-sexuality alliances (GSA) are "school clubs that offer space for SGM and heterosexual cisgender ally youth to provide support, learn about SGM issues, and engage in advocacy to promote justice for SGM youth." The Involvement in GSA scale has 3 subscales on level of engagement (5 items), advocacy efforts (7 items) and sociopolitical efforts (5 items).	Level of GSA engagement: 1. I participate in conversations at GSA meetings	x							x				x						x				x					x			x		x		x			x					x
Labour Force Gender Index	Smith PM, Koehoorn M. Measuring gender when you don't have a gender measure: Constructing a gender index using survey data. International Journal for Equity in Health. 2016;15(1).	2016	USA	Lippa R, Connelly S. Gender diagnosticity: A new Bayesian approach to gender-related individual differences. Journal of Personality and Social Psychology. 1990 Nov;59(5):1051.	This measure of gender roles is a summative index based on four indicators ranging from 0 to 10 with higher values indicating feminine labour market roles.	Responsibility for caring for children		x				x							x					x					x						x			x			x	x					x
Latino Sexual Beliefs Scale	Zeglin RJ, Hergenrather KC, Poppen PJ, Choi J, Reisen C, Zea MC. Latino Sexual Beliefs Scale: An Exploratory Factor Analysis of Latino Men Who Have Sex With Men. Arch Sex Behav. 2017/06/07. 2018;47(1):299–308.	2006	USA	10 item version: Calabrese, S. K., Lo, S. C., Reisen, C. A., Zea, M. C., Poppen, P. J., & Bianchi, F. T. (2006). Cultural ideology and sexual risk-taking behavior among Latino MSM. Poster session at The Society for the Scientific Study of Sexuality Annual Meeting, Las Vegas, NV. 13 item version: Lo, S. C., Reisen, C. A., Poppen, P. J., Bianchi, F. T., & Zea, M. C. (2011). Cultural beliefs, partne…	The LSBS measures specific cultural sexual beliefs amonf latino men who have sex with men. It originally consisted of 10 items. According to Zeglin et al. the scale was further developed, which resulted in 13 items in total (Lo et al.). Respondents answer on a five-point Likert scale (1=‘‘Strongly Disagree’’to 5 =‘‘Strongly Agree’’).	1. Men have little control over their sexual impulses.		x			x						x				x							x			x				x				x	x		x					x
Lesbian Internalized Homophobia Scale (LIHS)	Szymanski DM, Chung YB. The lesbian internalized homophobia scale: A rational/theoretical approach. Journal of homosexuality. 2001 Jul 10;41(2):37-52.	2001	USA	23 items were derived from theoretical papers (D’Augelli & Garnets, 1995; Gartrell, 1984; Greenfield, 1990; Margo- lies et al., 1987; Neisen, 1993; Padesky, 1988; Pharr, 1988; Sophie, 1987; Worell & Remer, 1992); and 11 were adapted from related published scales (Herek, 1984; Ross & Rosser, 1996; Shidlo, 1994).	The LIHS measures internalized homophobia in lesbians. It consists of 52 items and incorporates 5 subsales (connection with the lesbian community; public identification as a lesbian; personal feelings about being a lesbian; moral and religious attitudes toward lesbians; attitudes toward other lesbians). Each statement is rated on a 7-point Likert scale from ‘‘strongly disagree’’ to ‘‘strongly agr…	Connection With the Lesbian Community. 1. When interacting with members of the lesbian community, I often feel different and alone, like I don’t fit in.			x	x							x			x							x				x				x				x	x		x					x
Lesbian, gay, and bisexual affirmative counseling self-efficacy inventory (LGB-CSI)	Dillon FR, Alessi EJ, Craig S, Ebersole RC, Kumar SM, Spadola C. Development of the Lesbian, Gay, and Bisexual Affirmative Counseling Self-Efficacy Inventory–Short Form (LGB-CSI-SF). Psychology of sexual orientation and gender diversity. 2015 Mar;2(1):86.	2003	USA		The LGB-CSI measures confidence in performing affirmative counseling with LGB in 5 domains (a) applying knowledge of LGB issues, (b) performing advocacy skills, (c) maintaining awareness of one’s own attitudes toward one’s own and others’ sexual identity development, (d) developing a working relationship with an LGB client, and (e) assessing relevant underlying issues and problems of an LGB clien…	Directly apply my knowledge of the coming out process with LGB clients.	x					x							x					x			x						x			x		x		x		x					x
Lesbian, Gay, and Bisexual Knowledge and Attitudes Scale for Heterosexuals (LGB-KASH)	Worthington RL, Dillon FR, Becker-Schutte AM. Development, reliability, and validity of the Lesbian, Gay, and Bisexual Knowledge and Attitudes Scale for Heterosexuals (LGB-KASH). Journal of Counseling Psychology. 2005 Jan;52(1):104.	2005	USA		The LGB-KASH assesses heterosexual knowledge and attitudes toward LGB individuals. It consists of 28 items and covers LGB knowledge, religious conflicts, attitudes towards LGB civil right, internalized affirmativeness and negative feelings including hate. Items are rated on a 7-point Likert scale from 1= very uncharacteristic of me or my views to 7 = very characteristic of me or my views.	1. It is important for me to avoid LGB individuals.			x			x				x						x					x				x				x				x	x		x					x
Lesbian, Gay, Bisexual Positive Identity Measure (LGB-PIM)	Riggle ED, Mohr JJ, Rostosky SS, Fingerhut AW, Balsam KF. A multifactor Lesbian, Gay, and Bisexual Positive Identity Measure (LGB-PIM). Psychology of Sexual Orientation and Gender Diversity. 2014 Dec;1(4):398.	2014	USA		The LGB-PIM is a measure which assesses the multidimensional elements of a positive LGB identity. It includes 25 items rated on a 7-point Likert scale.	1. My LGBT identity leads me to important insights about myself.		x				x					x					x					x				x				x				x	x		x	x				x	x
Lesbian, gay, bisexual, and transgender climate inventory (LGBTCI)	Liddle BJ, Luzzo DA, Hauenstein AL, Schuck K. Construction and validation of the lesbian, gay, bisexual, and transgendered climate inventory. Journal of Career Assessment. 2004 Feb;12(1):33-50.	2004	USA		The LGBTCI assesses the atmosphere for lesbian, gay, bisexual, and transgendered (LGBT) employees in the workplace, rated on a 4-point Likert scale (4=describes extremely well).	At my workplace . . 1. Lesbian, gay, bisexual, and transgendered (LGBT) employees are treated with respect.	x							x					x					x			x				x		x			x		x	x	x		x					x
Lesbian, Gay, Bisexual, and Transgender Competency Assessment Tool	Messinger L, Woodford M. LGBT competence in social work students: Developing a competency assessment tool. In59th Annual Program Meeting of the Council on Social Work Education in Washington, DC 2012 Nov. Leitch J, Gandy-Guedes M, Messinger L. The Psychometric Properties of the Competency Assessment Tool for Lesbian, Gay, Bisexual, and Transgender Clients. Journal of homosexuality. 2020 Feb 6:1-2…	2012	USA		This measure assesses the affirmative clinical practices with sexual and gender minority (SGM) clients among clinical physicians. Participants respond to 12 open-ended questions about what they would do in practice situations at individual,meso and macro levels. Their responses are then quantified based on a scoring system ranging from 0 (no answer) to 3 (strength with 3 or more actions).	As a social worker, what can you do in your interactions with LGBT clients to make them more comfortable and build rapport?	x							x					x					x			x						x		x	x		x		x		x					x
Lesbian, Gay, Bisexual, and Transgender Development of Clinical Skills Scale (LGBT-DOCSS)	Bidell MP. The lesbian, gay, bisexual, and transgender development of clinical skills scale (LGBT-DOCSS): Establishing a new interdisciplinary self-assessment for health providers. Journal of homosexuality. 2017 Aug 24;64(10):1432-60.	2017	USA	Bidell, M. P. (2005). The sexual orientation counselor competency scale: Assessing attitudes, skills, and knowledge of counselors working with lesbian, gay, and bisexual clients. Counselor Education & Supervision, 44, 267–279. doi:10.1002/j.1556-6978.2005.tb01755.x Bidell, M. P. (2015). Utilizing the Sexual Orientation Counselor Competency Scale (SOCCS) in mental health and healthcare settings: A…	The LGBT-DOCSS is an interdisciplinary LGBT clinical assessment for health and mental health providers. It consists of 18 items rated on a 7-point Likert Scale (1 = strongly disagree, 7 = strongly). agree). The items can be divided in three subcales: (1) Clinical Preparedness, examining LGBT training and clinical experiences; (2) Attitudinal Awareness, assessing LGBT explicit bias and prejudice; …	I feel competent to assess a person who is transgender in a therapeutic setting.	x								x				x				x				x				x		x		x	x		x	x	x		x					x
LGB discrimination	Krueger EA, Fish JN, Upchurch DM. Sexual orientation disparities in substance use: investigating social stress mechanisms in a national sample. American journal of preventive medicine. 2020 Jan 1;58(1):59-68.	2020	USA	Krieger N, Smith K, Naishadham D, Hartman C, Barbeau EM. Experiences of discrimination: validity and reliability of a self-report measure for population health research on racism and health. Soc Sci Med. 2005;61(1):1576–1596. 10.1016/j.socscimed.2005.03.006. [PubMed: 16005789]	The LGB discrimination measure investigates discriminational events in the past year. It comprises six items.	How often [have you] experienced discrimination obtaining health care or health insurance coverage because [you were] assumed to be gay, lesbian, or bisexual during the last 12 months?			x			x		x				x				x					x				x				x	x		x		x		x					x
LGB Identity Scale (revised and extended version)	Mohr JJ, Kendra MS. Revision and extension of a multidimensional measure of sexual minority identity: The Lesbian, Gay, and Bisexual Identity Scale. Journal of counseling psychology. 2011 Apr;58(2):234.	2011	USA	Mayfleld, W. (20Mayfield W. The development of an internalized homonegativity inventory for gay men. Journal of homosexuality. 2001 Jul 10;41(2):53-76. Mohr J, Fassinger R. Measuring dimensions of lesbian and gay male experience. Measurement and evaluation in counseling and development. 2000 Jul 1;33(2):66-90.	This measure captures dimensions of LGB identity. It aims to be more inclusive and less stigmatising than measures it updates. It consists of 42 items, rated on a 6-point rating scale (1 = disagree strongly to 6 = agree strongly).	I keep careful control over who knows about my same-sex romantic relationships.		x				x					x					x					x				x		x		x			x	x	x		x					x
LGBTQ-Specific State-level Policies Gender Identity State Policy Score (PROCESS)	Movement Advancement Project. Equality maps. http://www. lgbtmap.org/equality-maps. Published 2018. Accessed March 15, 2020.	2020	USA		The Transgender Law Center’s national equality map assesses laws and policies protecting or harming LGBT people. It differentiates between laws on sexual orientation, gender identity and an overall score combining these two.	“Don’t Say Gay” laws that explicitly prohibits educators from discussing LGBTQ issues or people in a positive manner or from mentioning LGBTQ people at all in schools.	x							x			x							x			x					x					x	x			x	x					x
Machismo sub-scale of the Multiphasic Assessment of Cultural Constructs	Cuellar I, Arnold B, Gonzalez G. Cognitive referents of acculturation: Assessment of cultural constructs in Mexican Americans. Journal of Community Psychology. 1995 Oct;23(4):339-56.	1995	USA	Arnold, B., & CuCllar, I. (1985). Development of a bilingual multiphasic inventory f o r measurement of clinically relevant constructs in the Mexican American culture. Unpublished manuscript, University of Texas - Pan American.	The scale is part of the Multiphasic Assessment of Cultural Constructs - Short Form. It assessess Machismo in the male American-Mexican population. It consists of 17 items.	1. A man should not marry a woman who is taller than him.		x				x							x			x							x		x				x				x	x		x					x		x
Male Attitude Norm Inventory (MANI)	Luyt R, Foster D. Hegemonic masculine conceptualisation in gang culture. South African Journal of Psychology. 2001 Aug;31(3):1-1.	2001	South Africa	Male Role Norms Inventory (MRNI) (Levant et al. 1992) Male Role Norms Scales (MRNS) (Thompson and Pleck 1986, 1987)	The MANI measures the negotiation of hegemonic masculinity. The scale comprises 40 items and 7 subscales: (1) Avoidance of Femininity, (2) Rejection of Homosexuals, (3) Self-reliance, (4) Aggression, (5) Achievement / Status, (6) Attitudes towards Sex & (7) Restrictive Emotionality. Answers are rated on a 5-point scale.	A man should prefer sports to feminine activities.		x			x								x		x								x		x				x				x	x		x					x
Male Attitude Norms Inventory-II (MANI-II)	Luyt R. The male attitude norms inventory-II: A measure of masculinity ideology in South Africa. Men and Masculinities. 2005 Oct;8(2):208-29.	2005	South Africa	Luyt R, Foster D. Hegemonic masculine conceptualisation in gang culture. South African Journal of Psychology. 2001 Aug;31(3):1-1.	The MANI-II measures masculinity ideology. It consists of 40 items and 6 dimensions: Sexuality, Toughnes, Individualism, Status, Homophobia. Answers are rated on a 5-point scale.	A man should prefer sports like rugby and soccer to activities like art and drama.		x			x								x		x								x		x				x				x	x		x					x
Male Role Attitudes Scale (MRAS)	Pleck JH, Sonenstein FL, Ku LC. Attitudes toward male roles among adolescent males: A discriminant validity analysis. Sex roles. 1994 Apr 1;30(7-8):481-501.	1994	USA	MRAS: Pleck, J. H., Sonenstein, F. L., & Ku, L. C. (1993a). Masculinity ideology and its correlates. In S. Oskamp & M. Costanzo (Eds.), Gender issues hl social psychology. Newbury Park, CA: Sage. Pleck, J. H., Sonenstein, F. L., & Ku, L. C. (1993b). Masculinity ideology: Its impact on adolescent male-female relationships. Journal of Social Issues. Thompson, E. H., & Pleck, J. H. (1986). The struc…	The scale measures attitudes towards male gender roles. It includes 8 items rated on a 4-point Likert scale (agree a lot to disagree a lot).	1. It is essential for a guy to get respect from others.		x			x								x		x								x		x				x				x	x		x	x				x	x
Male Role Norms Inventory	Thompson Jr EH, Pleck JH. The structure of male role norms. American Behavioral Scientist. 1986 May;29(5):531-43.	1986	USA	Brannon, R. & Juni, S. (1984). A scale for measuring attitudes about masculinity. Psychological Documents, 14, 6-7.	The Inventory measures the norms of male roles, across three dimensions: status, toughness, anti-feminity. Respondents answer the 26 items according to a 7-point Likert scale.	Status Norm Scale: 1. Success in his work has to be man’s central goal in life.		x			x								x		x								x		x				x				x	x		x					x
Male Role Norms Inventory (MNRI) -Revised	Levant RF, Smalley KB, Aupont M, House AT, Richmond K, Noronha D. Initial validation of the male role norms inventory-revised (MRNI-R). The Journal of Men’s Studies. 2007 Oct;15(1):83-100.	2007	USA	Thompson Jr EH, Pleck JH. The structure of male role norms. American Behavioral Scientist. 1986 May;29(5):531-43.	The MRNI-R assesses only traditional male role norms (thus dropping the Non-traditional Attitudes subscale), revises the labeling and content of the Self-Reliance sub- scale, drops the Achievement/Status subscale and substitutes the Dominance subscale, updates the language throughout the instrument, and aims at achieving greater reliability of the subscales. (Levant et al. 2007).	1. Homosexuals should never marry.		x			x								x		x								x		x				x				x	x		x					x
Male Role Norms Inventory (MRNI)	Levant RF, Hirsch LS, Celentano E, Cozza TM. The male role: An investigation of contemporary norms. Journal of Mental Health Counseling. 1992 Jul.	1992	USA		The MRNI measures masculinity ideology. It comprises 58 items and seven subscales: Avoidance of Femininity, Homophobia, Self-Reliance, Aggression, Achievement Status, Attitudes Toward Sex, and Restrictive Emotionality. items are rated on a 7-point-scale, ranging from strongly agree to strongly disagree.	Housework is women's work.		x				x							x		x								x		x				x				x	x		x					x
Male Role Norms Inventory-Short Form (MRNI-SF)	Levant RF, Hall RJ, Rankin TJ. Male Role Norms Inventory–Short Form (MRNI-SF): Development, confirmatory factor analytic investigation of structure, and measurement invariance across gender. Journal of Counseling Psychology. 2013 Apr;60(2):228.	2013	USA	Levant RF, Hirsch LS, Celentano E, Cozza TM. The male role: An investigation of contemporary norms. Journal of Mental Health Counseling. 1992 Jul. Levant RF, Rankin TJ, Williams CM, Hasan NT, Smalley KB. Evaluation of the factor structure and construct validity of scores on the Male Role Norms Inventory—Revised (MRNI-R). Psychology of Men & Masculinity. 2010 Jan;11(1):25.	The MRNI-SF measures masculinity ideology and is a short form of the MRNI-R. It comprises 21 items rated on a 7-point Likert scale (1= strongly agree, 7 = strongly disagree). The itemsare disctributed across 2 factors: (1) specific norm of traditional masculinity ideology and (2) overarching traditional masculinity ideology concept.	A man should never admit when others hurt his feelings.		x				x							x		x								x		x				x				x	x		x					x
Man Box Scale	Hill AL, Miller E, Switzer GE, Yu L, Heilman B, Levtov RG, Vlahovicova K, Espelage DL, Barker G, Coulter RW. Harmful masculinities among younger men in three countries: Psychometric study of the Man Box Scale. Preventive Medicine. 2020 Oct 1;139:106185.	2020	USA, UK, Mexico		This scale measures harmful masculinity gender attitudes based on men's personal beliefs. It consists of 17 items and a 5 item short form is available. Respondents answer on a 4-point Likert-type scale: 1-strongly disagree to 4-strongly agree.	In my opinion, a man shouldn’t have to do household chores (rigid masculine gender roles).		x			x								x		x								x		x				x				x	x							x
Marianismo Beliefs Scale	Castillo LG, Perez FV, Castillo R, Ghosheh MR. Construction and initial validation of the Marianismo Beliefs Scale. Counselling Psychology Quarterly. 2010 Jun 1;23(2):163-75.	2014	USA		This scale measures female and male gender roles in latino families, which are captured by the constructs of marianismo. It consists of 24 items and has five sub-scales: Family Pillar (five items), Virtuous and Chaste (five items), Subordinate to Others (five items), Self-Silencing to Maintain Harmony (six items), and Spiritual Pillar (three items). Respondents answer on a 4-point Likert scale ra…	MBSA-FP: Item 1: Teach children to be loyal to family. Item 2: Do things that make her family happy.		x				x							x			x							x		x				x				x	x			x				x	x	x
Masculine Attributes Questionnaire (MAQ)	Cho J, Kogan SM. Development and validation of the masculine attributes questionnaire. American journal of men's health. 2017 Jul;11(4):941-51.	2017	USA		The MAQ measures the African American men’s masculinity ideology across two dimensions: the reputation-based atributes and the respect-based attributes. It consists of 18 items, rated on a scale ranging from 1 (strongly disagree) to 4 (strongly agree).	Reputation-based attributes. 1. A real man shows off expensive jewelry.		x			x							x			x								x		x				x				x	x		x					x
Masculine Behavior Scale (MBS)	Snell WE. Development and validation of the Masculine Behavior Scale: A measure of behaviors stereotypically attributed to males vs. females. Sex roles. 1989 Dec 1;21(11-12):749-67.	1989	USA		The MBS is an objective self-report instrument designed to measure four behavioral tendencies stereotypically imputed more to males vs. females: restrictive emotionality, inhibited affection, success dedication, and exaggerated self-reliance. It consists of 20 items. Respondents answer on the following 5-point-Likert scale.	1. I spend a great deal of my time pursuing a highly successful career.		x				x							x		x								x		x				x				x	x		x					x
Masculine Depression Scale (MDS)	Magovcevic M, Addis ME. The Masculine Depression Scale: development and psychometric evaluation. Psychology of Men & Masculinity. 2008 Jul;9(3):117.	2008	USA		The MDS captures typically masculine symptoms of depression as they relate to gender norms. It includes 44 items distributed across two factors: internalizing and externalizing symptoms. The items are rated on a 4-point Likert scale (1 none or little of the time, 2 some of the time, 3 most of the time, 4 all of the time).	1. I don’t feel as powerful		x			x								x		x								x		x				x			x	x	x		x					x
Masculine Gender Role Stress (MGRS)	Eisler RM, Skidmore JR. Masculine gender role stress: Scale development and component factors in the appraisal of stressful situations. Vol. 11, Behavior Modification. US: Sage Publications; 1987. p. 123–36.	1987	USA		The scale measures stress of men due to traditional masculine gender roles. It explores 5 dimensions: physical inadequacy, emotional inexpressiveness, subordination to women, intellectual inferiority, and performance failure. Each item represents a potentially stressful situation for men. Respondents answer on a 7-point unipolar scale ranging from 0 "not stressful at all" to 7 "extremly stressful…	Physical Inadequacy. 1.Feeling that you are not in good physical condition.		x				x							x			x							x		x				x				x	x		x					x
Masculine Gender Role Stress Scale-Abbreviated (MGRS-A)	Swartout KM, Parrott DJ, Cohn AM, Hagman BT, Gallagher KE. Development of the Abbreviated Masculine Gender Role Stress Scale. Psychological assessment. 2015 Jun;27(2):489.	2015	USA	Eisler RM, Skidmore JR. Masculine gender role stress: Scale development and component factors in the appraisal of stressful situations. Vol. 11, Behavior Modification. US: Sage Publications; 1987. p. 123–36.	The MGRS-A with 15 items is a short form of the MGRS with 40 items. It consists of subscales on subordination to women, physical inadequacy, emotional inexpressiveness and intellectual inferiority. Respondents are asked to rate situations according to how stressful they feel each situation would be if it happened to them using a 6-point Likert scale (0= not at all).	Subordination to women: 1. being outperformed at work by a women.		x			x								x		x								x		x				x				x	x		x					x
Masculine Honor Beliefs Scale (MHBS)	Saucier DA, Stanford AJ, Miller SS, Martens AL, Miller AK, Jones TL, McManus JL, Burns MD. Masculine honor beliefs: Measurement and correlates. Personality and Individual Differences. 2016 May 1;94:7-15.	2016	USA		The MHBS examines masculine honor beliefs as part of the understanding of men's motivations for agressive behaviour. The scale comprises 35 items with 7 factors: Masculine Courage, Pride in Manhood, Socialization, Virtue, Protection, Provocation/Insult, and Family and Community Bonds. Participants answer on a scale of 1 (disagree very strongly ) to 9 (agree very strongly).	It is very important for a man to act bravely.		x				x							x		x								x		x				x				x	x		x					x
Masculinity and Shame Questionnaire (MASQ)	Gebhard K, Cattaneo L, Tangney J, Hargrove S, Shor R. Threatened-Masculinity Shame-Related Responses Among Straight Men: Measurement and Relationship to Aggression. Psychol Men Masc. 2018 Sep 27;	2018	USA	Test of Self-Conscious Affect, Version 4: Tangney, J. P., Stuewig, J., Krishnan, S., Youman, K., Appel, M., Roop, L., & Durbin, K. M. (2008). The test of self-conscious affect–version 4 (TOSCA-4). Fairfax, VA: George Mason University.	The scale measures threatened-masculinity shame-related responses. It consists of 17 items across themes such as failing to be masculine or heterosexual enough.	A. You wake up early one Saturday morning. It is cold and rainy outside. a) You would telephone a friend to catch up on news. 1---2---3---4---5 (not likely to very likely) b) You would take the extra time to read the paper. 1---2---3---4---5 c) You would feel disappointed that it’s raining. 1---2---3---4---5 d) You would wonder why you woke up so early. 1---2---3---4---5		x			x					x					x					x					x				x				x	x		x					x
Masculinity Contingency Scale (MCS)	Burkley M, Wong YJ, Bell A. The Masculinity Contingency Scale (MCS): Scale Development and Psychometric Properties. Psychol Men Masc. 2015 Jan 1;17.	2015	USA	CSWS: Crocker, J., Luhtanen, R. K., Cooper, M. L., & Bouvrette, A. (2003). Contingencies of self-worth in college students: Theory and measure- ment. Journal of Personality and Social Psychology, 85, 894–908. http://dx.doi.org/10.1037/0022-3514.85.5.894	The MCS assesses the extent to which a man’s self-worth is derived from his sense of masculinity. The scale consists of tow dimensions (boost and threat) and 10 items. Respondents answer on a scale ranging from 1 (strongly disagree) to 7 (strongly agree).	MCS–Threat 1. I can’t respect myself if I don’t live up to what it means to be a “real man”.		x			x								x		x								x		x				x				x	x		x					x
Masculinity in Chronic Disease Scale (MCD-I)	Chambers SK, Hyde MK, Oliffe JL, et al. Measuring masculinity in the context of chronic disease. Psychol Men Masc. 2016;17(3):228-242.	2016	USA		The MCD-I examines internalized masculine beliefs previously validated in the context of prostate cancer. It consists of 22 items, rated on a 5-point Likert scale (1 = not true at all to 5 = very true). There are 6 subscales: Strength (5 items), Sexual Importance/Priority (4 items), Family Responsibilities (4 items), Emotional Self-Reliance (2 items), Optimistic Capacity (4 items), and Action App…	I am a positive person.		x			x							x			x							x			x				x				x	x		x					x
Maternity Beliefs Scale	González CM, Calleja N, Bravo CS, Meléndez JC. Escala de Creencias sobre la Maternidad: Construcción y Validación en Mujeres Mexicanas. Revista Iberoamericana de Diagnóstico y Evaluación-e Avaliação Psicológica. 2019;1(50):163-72.	2019	Mexico		The scale consists of 13 items, which includes two subscales: motherhood as a sense of life and motherhood as a social duty. Items are rated on a 6-point Likert scale, from Strongly Disagree (0) to Strongly Agree (5).	Original: 12. Lo más importante para una mujer es ser madre. Translated: 12. The most important thing for a woman is to be a mother.		x		x									x	x									x		x				x				x	x		x					x
Meanings of adolescent masculinity scale (MAMS)	Oransky M, Fisher C. The development and validation of the meanings of adolescent masculinity scale. Psychology of Men & Masculinity. 2009 Jan;10(1):57.	2009	USA		The MAMS assesses endorsement of adolescent male gender role norms. It consists of 34 items and 4 dimensions (Constant effort, Emotional restriction, Heterosexism, Social teasing) and respondents answer on a 4-point Likert-type scale ranging from 1 (strongly disagree) to 4 (strongly agree).	Constant Effort: 1. A guy should always seem as manly as other guys that he knows.		x			x								x		x								x		x				x				x	x			x					x
Measure of Internalized Sexual Stigma for Lesbians and Gay Men (MISS-LG)	Lingiardi V, Baiocco R, Nardelli N. Measure of internalized sexual stigma for lesbians and gay men: A new scale. Journal of homosexuality. 2012 Sep 1;59(8):1191-210.	2012	Italy	Among others: Nungesser, L. G. (1983). Homosexual acts, actors, and identities. New York, NY: Praeger. Martin, J. L., & Dean, L. L. (1987). Ego-dystonic homosexuality scale. Unpublished manuscript, Columbia University, New York. Meyer, I. H. (2003). Prejudice, social stress, and mental health in lesbian, gay, and bisexual populations: conceptual issues and research evidence. Psychological Bulleti…	The MISS-LG is a 17-item scale (5-point Likert scale) assessing the negative attitudes that lesbians and gay men have toward homosexuality in general and toward themselves as homosexuals. It comprises 17 items and includes 5 items for the identity subscale, 7 items for the social discomfort subscale, and 5 items for the sexuality dimension. The lesbian and gay forms have 11 identical items that s…	If you are gay, it’s better to have an ‘active’ sexual role			x			x					x					x					x				x				x				x	x		x					x
Measurement of conscious beliefs about gender roles and gender identity (TBGI)	Dasgupta N, Rivera L. From Automatic Antigay Prejudice to Behavior: The Moderating Role of Conscious Beliefs About Gender and Behavioral Control. J Pers Soc Psychol. 2006 Sep 1;91:268–80	2004	USA	Five of the above items were borrowed from existing scales: Hudson, W. W., & Ricketts, W. A. (1980). A strategy for the measurement of homophobia. Journal of Homosexuality, 5, 357–372. Jean, P. J., & Reynolds, C. R. (1980). Development of the Bias in Attitudes Survey: A sex-role questionnaire. Journal of Psychology: Interdisciplinary and Applied, 104, 269–277. Snell, W. E. (1986). The Masculine R…	The TBGI measures differences in beliefs about gender roles and gender identity. It is a 15-item scale: 1. Traditional Beliefs about Gender (TBG; 8 items), and 2. Traditional Beliefs about Gender Identity (TBI; 7 items). Participants answer on a 7-point scale ranging from strongly disagree (1) to strongly agree (7).	1. It’s important that men appear masculine and that women appear feminine.		x				x							x			x							x		x				x				x	x		x					x
Measurement technique for assessment of performing gender	Fleming PJ, Harris KM, Halpern CT. Description and evaluation of a measurement technique for assessment of performing gender. Sex Roles 2017; 76: 731–46.	2017	USA	Cleveland, H. H., Udry, J. R., & Chantala, K. (2001). Environmental influences on sex-typed behaviors and attitudes of male and female adolescents. Personality and Social Psychology Bulletin, 27(12), 1587–1598. doi:10.1177/01461672012712003.	The measurement technique assesses the extent to which an individual behaves similarly to their same-gender peers. It uses data from the The National Longitudinal Study of Adolescent to Adult Health (Add Health), a nationally representative sample of adolescents (age 12–18) in the United States who were re-interviewed at ages 13–19, 18–26, and 24–32. It uses between between 22 and 27 variables de…	WAVE 1 – Final Variable List (sorted by contribution to the model) 1 Frequency of Crying (0 = Never; 4 = Every day)		x				x							x			x							x	x	x		x		x			x	x		x	x	x				x	x
Modern Homonegativity Scale (MHS)	Morrison MA, Morrison TG. Development and validation of a scale measuring modern prejudice toward gay men and lesbian women. Journal of homosexuality. 2003 Mar 13;43(2):15-37.	2003	USA		The MHS measures prejudice toward gay men and lesbian women. There a 2 dimensions: 1 for the behaviour against gay men and 1 for the behaviour against lesbian women. Both consists of 12 items rated on a 5-point-Likert scale (1=strongly disagree to 5=strongly agree).	Modern Homonegativity Scale – Gay Men. 1. Many gay men use their sexual orientation so that they can obtain special privileges. Modern Homonegativity Scale – Lesbian Women. 1. Many lesbians use their sexual orientation so that they can obtain special privileges.			x			x				x						x					x				x				x				x	x		x					x
Modern Homophobia Scale	Raja S, Stokes JP. Assessing attitudes toward lesbians and gay men: The modern homophobia scale. International Journal of Sexuality and Gender Studies. 1998 Apr;3(2):113-34.	1998	USA		The Modern Homophobia Scale assesses personal discomfort, institutional homophobia and beliefs that homosexuality is deviant and changeable on two subscales for lesbians and gay men. Items are rated on a 5-point Likert scale (5=sagree strongly).	MHS-Lesbians women: 1. Employers should provide health care benefits to the partners of their lesbian employees. MHS-Gay men: 1. I wouldn't mind going to a party that included gay men.			x			x							x			x					x				x				x				x	x		x					x
Modern Sexism Scale	Swim JK, Aikin KJ, Hall WS, Hunter BA. Sexism and racism: Old-fashioned and modern prejudices. J Pers Soc Psychol. 1995;68(2):199–214.	1995	USA	Katz and Hass's (1988) Humanitarian-Egalitarian scale and Katz and Hass's (1988) shortened version of Mirels and Garrett's (1971)	This scale measures current beliefs about women. It allows to meausre old and new sexism on 12 items. Respondents answer on a 5- point Likert-type scales from 1 "strongly agree" to 5 "strongly disagree".	Old-Fashioned Sexism 1. Women are generally not as smart as men.			x			x							x	x									x		x			x	x				x	x		x					x
Schedule of Sexist Events-Lifetime (SSE-LM)	Bowleg L, Neilands TB, Choi K-H. Evaluating the Validity and Reliability of a Modified Schedule of Sexist Events: Implications for Public Health Research on Women’s HIV Risk Behaviors. Women & Health, Vol. 47(2) 2008.	2008	USA	Klonoff EA, Landrine H. The Schedule of Sexist Events: A measure of lifetime and recent sexist discrimination in women's lives. Psychology of Women Quarterly. 1995 Dec;19(4):439-70.	The modified SSE measure omits questions from the original measure on being treated unfairly by strangers, neighbors, and “of having people fail to show you respect that you deserve because you are a woman?”. Also omitted was a question about “being forced to take drastic steps” in order to respond to sexism, and the frequency of arguments about a sexist event that the respondent had experienced.…	Sexist degradation and its consequences: 1. Been called a sexist name.			x	x									x	x									x	x	x		x		x	x			x	x		x					x
Modified version of the Gender Equity Index	Fernández-Sáez J, Ruiz-Cantero MT, Guijarro-Garví M, Carrasco-Portiño M, Roca-Pérez V, Chilet-Rosell E, Álvarez-Dardet C. Looking twice at the gender equity index for public health impact. BMC Public Health. 2013 Dec;13(1):1-0.	2013	Global	Gender Equity Index	The Modified version of the GEI applies a different calculation strategy than the original GEI (compares absolute differences in proportions and standardises the result), and it has 3 categories: women inequality, equality, men inequality (instead of two categories: gender inequality vs. gender equality)	1) Education Primary School Enrollment, Secondary School Enrollment, Tertiary Education Enrollment, Adult Literacy Rate	x					x							x			x							x	x			x	x			x	x			x	x					x
Multi-Axial Gay Inventory	Shidlo A, Gregory M. Lesbian and gay psychology: Theory, research, and clinical applications. Psychological perspectives on lesbian and gay issues. 1994;1:176-205.	1994	USA	Nungesser, L. G. (1983). Homosexual acts, actors, and identities. New York, NY: Praeger.	The scale measures internalized homophobia and consists of 39 items. Respondents answer on a 4-point Likert scale (from 1 (strongly agree) to 2 (mainly disagree)).	1. When I am in conversation with a gay man [homosexual] and he touches me, it does not make me uncomfortable.			x		x						x				x						x				x				x				x	x		x					x
Multicultural Masculinity Ideology Scale (MMIS)	Doss BD, Hopkins JR. The multicultural masculinity ideology scale: Validation from three cultural perspectives. Sex Roles. 1998 May;38(9):719-41.	1998	USA		The MMIS measures masculinity ideology. Respondents answer five-point Likert scale format, from 1 “strongly disagree” to 5 “strongly agree.”.	4—A guy should prove his masculinity by having sex with a lot of people.		x				x							x		x								x		x				x				x	x		x					x
Multidimensional gender identity	Egan SK, Perry DG. Gender identity: a multidimensional analysis with implications for psychosocial adjustment. Developmental psychology. 2001 Jul;37(4):451.	2001	USA		The multidimensional gender identity scale covers 4 domains: gender typicality, gender contentedness, felt pressure (from peers, parents and themselves to conform to gender norms) and intergroup bias ( degree to which children are more likely to attribute positive qualities/less likely to attribute negative qualities to their own sex than to the other sex). Items are rated on a 4-point Likert sca…	Some girls don't feel they're just like all the other girls their age.		x				x							x			x							x		x				x				x	x				x					x
Multidimensional Gender Inequality Index (MGII)	Ferrant G. The Multidimensional Gender Inequalities Index (MGII): A descriptive analysis of gender inequalities using MCA. Social indicators research. 2014 Jan 1;115(2):653-90.	2014	Developing countries	Based on data from the Women's Indiators and Statistics Database of the UN, CIRI Human Rights, World Bank Development Indicators, Gender Development and Institutions OECD	The MGII is a composite indicator of gender inequality applied in developing and developed countries that captures not only political activity, education, health, access to economic resources, and economic activity but also includes identity matters, physical integrity, intra-family laws.	Identity % of ever-married women over that of men (age 15–19)	x					x							x			x							x	x		x	x				x	x			x	x					x
Multidimensional Heterosexism Inventory	Walls NE. Toward a multidimensional understanding of heterosexism: The changing nature of prejudice. Journal of homosexuality. 2008 Jun 27;55(1):20-70.	2008	USA	Herek’ s A TLG-S, Morrison and Morrison (2002)	The scale measures3 aspects of heterosexism: 1. Apathetic heterosexism, 2. Paternalistic heterosexism, 3. Positive stereotypic heterosexism. It consists of 23 items, rated on a 7-point Likert scale.	1. I would prefer my DAUGHTER NOT be homosexual because she would unfairly be stopped from adopting children.			x			x							x			x					x				x				x				x	x		x					x
Multidimensional Scale of Attitudes Toward Lesbians and Gay Men (Escala Multidimensional de Atitudes Face a Lésbicas e a Gays (EMAFLG))	Gato J, Fontaine AM, Carneiro NS. Multidimensional scale of attitudes toward lesbians and gay men: Construction and preliminary validation. Paidéia (Ribeirão Preto). 2012 Apr;22(51):11-20.	2012	Portugal	Modern homophobia Scale (Raja & Stokes, 1998), Attitudes Toward Lesbian Women/Gay Men (Herek, 1988), Homosexuality Attitude Scale (Kite & Deaux, 1986), Heterosexism Scale (Park, 2001), Index of Homophobia (Hudson & Ricketts, 1980), Modern Homonegativity Scale (Morrison et al., 2005).	The EMAFLG is a multidimensional instrument to assess attitudes toward lesbians and gays. It is composed of 3 negative attitudinal dimensions: 2 with a more traditional nature (Rejection of proximity and Pathologization of homosexuality) and a more contemporary one (Modern heterosexism), as well as a positive dimension (Support).	Não me importaria de trabalhar com uma pessoa que fosse homossexual [translation: I wouldn't mind working with a person who was homosexual]			x			x							x			x					x				x				x				x	x		x					x
Multiple Discrimination Scale (MDS)	Bogart LM, Wagner GJ, Galvan FH, Landrine H, Klein DJ, Sticklor LA. Perceived discrimination and mental health symptoms among Black men with HIV. Cultural diversity and ethnic minority psychology. 2011 Jul;17(3):295.	2011	USA		The MDS is a 30-item scale which measures discrimination due to stigma among Black men who have sex with men. The responses are dichotomized (yes and no).	In the past year, were you denied a job or did you lose a job because you are Black/African American?			x		x						x				x						x				x				x			x	x	x		x					x
Municipality Equality Index	Municipality Equality Index: A Nationwide Evaluation of Municipal Law. Washington, DC: Human Rights Campaign; 2013.	first reporting in 2013	USA		The measure assesses LGBTQ* equal laws and institutions at the state, county and city level. The Municipal Equality Index (MEI) examines how inclusive municipal laws, policies, and services are of LGBTQ people who live and work there. Cities are rated based on non-discrimination laws, the municipality as an employer, municipal services, law enforcement and the city leadership's public position on…	Non-Discrimination laws Whether discrimination on the basis of sexual orientation and gender identity is prohibited by the city, county, or state in areas of 1) employment, 2) housing, and 3) public accommodations.	x							x				x						x			x									x	x	x			x	x					x
National Composite Policy Index	Carael M, Marais H, Polsky J, Mendoza A. Is there a gender gap in the HIV response? Evaluating national HIV responses from the United Nations General Assembly Special Session on HIV/AIDS country reports. JAIDS Journal of Acquired Immune Deficiency Syndromes. 2009 Dec 1;52:S111-8.	2009	Global	UNGASS indicators UNAIDS. Monitoring the UNGASS Declaration of Commitment: Guidelines on Construction of Core Indicators. Geneva, Switzerland: UNAIDS; 2002.	The NCPI assesses policies and programs related to women's status and rights with regard to national strategic plans, provision of care and prevention services of HIV	- policy on gender equity to access HIV servides is put in place vs. laws and policies impede access	x			x									x	x									x								x	x			x	x					x
Negative Attitudes Toward Same-Sex Behavior Inventory (NATSBI)	Antebi-Gruszka N, Schrimshaw EW. Negative Attitudes Toward Same-Sex Behavior Inventory: An internalized homonegativity measure for research with bisexual, gay, and other non–gay-identified men who have sex with men. Psychology of sexual orientation and gender diversity. 2018 Jun;5(2):156.	2018	USA	Revised Nungesser Homosexual Attitudes Inventory (RNHAI; Shidlo, 1994)	The NATSBI measures respondents’ negative attitudes toward their same-sex sexual behavior, regardless of their self-identification. It consists of 16 items across three subscales: (1) personal homonegativity, (2) disclosure discomfort, and (3) privacy preference. Responses are rated across a Likert scale (from 10strongly disagree to 4 = strongly agree).	1. My sex with men makes me unhappy.			x			x					x					x					x				x				x				x	x		x					x
Neighbourhood-level gender inequality	Tamambang L, Auger N, Lo E, Raynault MF. Measurement of gender inequality in neighbourhoods of Québec, Canada. International Journal for Equity in Health. 2011;10.	2011	Canada		Gender inequality scores derived from neighbourhood indicators (census data).	Demographic and household characteristics: proportion of 1) divorced women versus men aged ≥ 20 years, and 2) female versus male single-headed households.	x					x							x			x							x	x			x			x		x			x	x					x
Neighbourhood-level LGBT assault hate crime rates	Hatzenbuehler ML, Duncan D, Johnson R. Neighborhood-level LGBT hate crimes and bullying among sexual minority youths: A geospatial analysis. Violence and Victims. 2015;30(4):663-75.	2015	USA (Boston City)		Geocoded police record data on LGBT hate crimes in a neighborhood, to develop an ecologic measure of an environmental factor for sexual minority bullying.	Hate crime incidents: threats, assault or assault and battery, assault or assault and battery by means of dangerous weapon.	x								x		x								x		x									x		x			x		x					x
New Masculinity Inventory (NMI)	Kaplan D, Rosenmann A, Shuhendler S. What about nontraditional masculinities? Toward a quantitative model of therapeutic new masculinity ideology. Men and Masculinities. 2017 Oct;20(4):393-426.	2017	Israel	Luyt R. The male attitude norms inventory-II: A measure of masculinity ideology in South Africa. Men and Masculinities. 2005 Oct;8(2):208-29. Mahalik JR, Locke BD, Ludlow LH, Diemer MA, Scott RP, Gottfried M, Freitas G. Development of the conformity to masculine norms inventory. Psychology of Men & Masculinity. 2003 Jan;4(1):3.	The scale examines self-identification with new forms of masculinity. It consists of 17 items, rated on a 1–5 scale.	Men should make an effort to eat nutritious foods because they are paying attention to their bodies, and not only for health reason.		x			x							x			x							x			x				x				x	x		x					x
New Transphobia Scale	Nagoshi JL, Adams KA, Terrell HK, Hill ED, Brzuzy S, Nagoshi CT. Gender differences in correlates of homophobia and transphobia. Sex roles. 2008 Oct 1;59(7-8):521.	2008	USA	Bornstein’s (1998) My Gender Workbook flexibility of gender aptitudes (pp. 9–10) questions, which assess a person’s degree of discomfort when encountering individuals who don’t conform to conventional gender norms. Hill DB, Willoughby BLB. The Development and Validation of the Genderism and Transphobia Scale. Sex Roles [Internet]. 2005;53(7):531–44. Available from: https://doi.org/10.1007/s11199-…	The New Transphobia Scale measures prejudice against transgender individuals through 9 items, rated on a scale from 1 = “completely disagree” to 7 = “completely agree.”	1. I don’t like it when someone is flirting with me, and I can’t tell if they are a man or a woman.			x			x						x				x					x				x				x				x	x		x					x
Nijmegen Gender Awareness in Medicine Scale (N-GAMS)	Verdonk P, Benschop YW, De Haes HC, Lagro-Janssen TL. Medical students’ gender awareness. Sex roles. 2008 Feb 1;58(3-4):222-34.	2008	Netherlands		The scale measures gender awareness in medicine through gender sensitivity and gender-role ideology, towards patients and towards doctors. The measure consists of 32 items. Response varies from 1=totally disagree to 5=totally agree.	Gender sensitivity Do you think that 1. Addressing differences between males and females creates inequity in health care.		x				x							x			x							x		x				x	x			x	x		x					x
NorVold Abuse Questionnaire (NorAQ)	Swahnberg IK, Wijma B. The NorVold Abuse Questionnaire (NorAQ) Validation of new measures of emotional, physical, and sexual abuse, and abuse in the health care system among women. The European Journal of Public Health. 2003 Dec 1;13(4):361-6.	2003	Sweden		The scale measures the experiences of abuse among women. The NorAQ consists of 80 items, of which 13 are scales concerning emotional, physical, sexual abuse and abuse in the health care system among women. ‘Current suffering’ is measured on an 11-point scale (0 = no suffering, 10 = suffers terribly).	Emotional abuse. 1. Mild abuse: Have you experienced anybody systematically and for any longer period trying to repress, degrade or humiliate you?			x	x									x	x									x		x		x		x	x		x	x	x		x					x
Nungesser Homosexual Attitudes Instrument (NHAI)	Nungesser LG. Homosexual acts, actors, and identities. Greenwood; 1983.	1983	USA		The NHAI measures internalized homonegativity. It consists of 34 questions rated on a 5-point Likert- type scale. Three scales measure attitudes toward one’s homosexuality (Self), toward others (Others), and toward general disclosure of one’s sexual orientation (Disclosure).	Not available			x		x						x				x						x				x				x				x	x		x					x
Old-Fashioned Sexism Scale	Swim JK, Aikin KJ, Hall WS, Hunter BA. Sexism and racism: Old-fashioned and modern prejudices. Journal of personality and social psychology. 1995 Feb;68(2):199.	1995	USA	McConahay's (1986) Modern Racism Scale	This scale assesses old fashioned prejudices and discrimination against women. It is is characterized by endorsement of traditional gender roles, differential treatment of women and men, and stereotypes about lesser female competence.	1 1. Women are generally not as smart as men.			x			x							x			x							x		x				x				x	x		x					x
Opposition to trans persons civil rights	Tee N, Hegarty P. Predicting opposition to the civil rights of trans persons in the United Kingdom. Journal of Community & Applied Social Psychology. 2006 Jan;16(1):70-80.	2006	UK	Herek’s (1984, 1993) Attitudes to Lesbians and Gay men scale (ATLG), Swim, Aikin, Hall, and Hunter’s (1995) Modern Sexism scale (MS) and Altemeyer’s (1996) Right-Wing Authoritarianism scale (RWA)	This scale measures the support for and opposition to trans persons civil rights in the UK. It is made up 7 items rated on a 7 point Likert scale.	Transsexual people should have the right to . . . have a new passport issued			x					x				x					x					x			x				x				x	x		x					x
Organizational gender gap index (OGGI)	Sörlin A, Öhman A, Blomstedt Y, Stenlund H, Lindholm L: Measuring the gender gap in organizations. Gender in Management An International Journal. 2011, 26 (4):	2011	Sweden		The OGGI measures gender inequality in the workplace: first, it measures gaps; second, it uses registers that are already available; and third, it ranks companies according to gaps.	(I) number of employees; (II) mean net salary; (III) mean educational level; (IV) mean net days of parental leave; and (V) mean net days of temporary parental leave	x					x							x			x							x	x				x		x		x		x		x					x
Overt Discrimination at Work-Scale	Jagusztyn NE. Perceived workplace discrimination as a mediator of the relationship between work environment and employee outcomes: Does minority status matter? Graduate Theses and Dissertations. 2010. Available at: http://scholarcommons.usf.edu/etd/3657. Accessed January 5, 2019.	2019	USA	Ensher EA, Grant‐Vallone EJ, Donaldson SI. Effects of perceived discrimination on job satisfaction, organizational commitment, organizational citizenship behavior, and grievances. Human resource development quarterly. 2001 Mar;12(1):53-72. Landrine H, Klonoff EA. The schedule of racist events: A measure of racial discrimination and a study of its negative physical and mental health consequences. …	This scale measures the employees' perceived sex-based discrimination at work. It consists of 9 items. It is part of the Perceived discrimination at work (overt) measure, which additionally includes racist-based discrimination.	I have been treated unfairly by employers, bosses, or supervisors because of my gender.			x			x							x			x							x		x				x			x	x	x		x					x
Parental Acceptance and Rejection of Sexual Orientation Scale (PARSOS)	Kibrik EL, Cohen N, Stolowicz-Melman D, Levy A, Boruchovitz-Zamir R, Diamond GM. Measuring Adult Children’s Perceptions of Their Parents’ Acceptance and Rejection of Their Sexual Orientation: Initial Development of the Parental Acceptance and Rejection of Sexual Orientation Scale (PARSOS). J Homosex. 2018/08/25. 2019;66(11):1513–34.	2019	Israel		The scale measures adult children’s perceptions of their parents’ acceptance and rejection of their sexual orientation. It consists of 24 items. All statements were scored on a scale from 1 (not at all similar) to 5 (very similar). There are two versions of the scale: the fathers' version and the mothers' version.	Fathers Version. 1. My father says positive things about the people I date/my partner.			x			x					x					x							x		x				x			x	x	x		x					x
Parental support for sexual orientation	Mohr JJ, Fassinger RE. Self-acceptance and self-disclosure of sexual orientation in lesbian, gay, and bisexual adults: An attachment perspective. Journal of Counseling Psychology. 2003 Oct;50(4):482.	1997	USA	Mohr JJ, Fassinger RE. Romantic attachment, parental attachment, and lesbian identity development. InPoster session presented at the 105th Annual Convention of the American Psychological Association, Chicago, IL 1997.	This measure assesses the perceived support from parent regarding sexual orientation issues. It comprises 18 items (9 for mother, 9 for father), rated on a 7-point scale (1=not at all like my parent, 7=very much like my parent).	My mother has become a real support regarding my sexual orientation.		x				x					x					x					x				x				x			x	x	x		x					x
Partner Violence Norms Scale (PVNS)	Clark CJ, Ferguson G, Shrestha B, Shrestha PN, Oakes JM, Gupta J, McGhee S, Cheong YF, Yount KM. Social norms and women's risk of intimate partner violence in Nepal. Social science & medicine. 2018 Apr 1;202:162-9.	2018	Nepal		The PVNS measures perceptions of normative expectations at the individual-level and collective normative expectations when aggregated to the community-level. There are 4 options for answers: “no one in my community believes this (0), some people in my community believe this (1), most people in my community believe this (2), everyone in my community believes this (3).	A husband who helps his wife with the household chores will not be respected by his family.			x	x						x				x						x					x		x		x	x			x	x		x					x
Partnership level self-reported gender equality	Månsdotter A, Lindholm L, Lundberg M, Winkvist A, Ohman A. Parental share in public and domestic spheres: a population study on gender equality, death, and sickness. J Epidemiol Community Health. 2006 Jul;60(7):616-20.	2006	Sweden		The scale assesses partner level gender (in)equality in the public and domestic sphere. Based on ratios between the partners and "classified into five categories of (in)equality based on the guiding principle in Swedish gender policies. That is, equality is defined when both parents have at least 40% respectively of the parents’ total income, parental leave, etc, while pronounced inequality is de…	Public sphere: income, occupational position Domestic sphere: parental leave allowances, temporary child care benefit	x					x				x						x				x				x			x		x	x		x		x		x					x
Patriarchal Beliefs Scale	Yoon E, Adams K, Hogge I, Bruner JP, Surya S, Bryant FB. Development and validation of the Patriarchal Beliefs Scale. Journal of counseling psychology. 2015 Apr;62(2):264.	2015	USA		The scale measures patriarchal beliefs and consists of 3 factors: Institutional Power of Men, Inferiority of Women, and Gendered Domestic Roles. Respondents answer on a scale ranging from 1 (strongly disagree) to 7 (strongly agree).	1. At work, I would have more confidence in a male boss than a female boss.		x				x						x				x							x		x				x				x	x		x					x
Perceived job discrimination on the basis of sexual orientation	Moya M, Moya-Garófano A. Discrimination, work stress, and psychological well-being in LGBTI workers in Spain. Psychosocial Intervention. 2020;29(2):93-101.	2020	Spain		This measure evaluates the extent to which participants felt that their sexual orientation may have caused a problem or difficulty in several job-related aspects. The measure comprises 7 items that presented potential situations of job discrimination due to sexual orientation, with which participants had to show their agreement or disagreement on a scale ranging from 1 (totally disagree) to 5 (to…	[my sexual orientation] “has hindered me when applying for a job”, “has caused me problems in my relationship with my colleagues”.			x					x				x						x			x			x					x	x			x	x		x					x
Perceived Pressure to Get Married	Zheng L, Hart TA, Noor SW, Wen G. Stressors Based on Sexual Orientation and Mental Health Among Lesbian, Gay, and Bisexual Individuals in China: Minority Stress and Perceived Pressure to Get Married. Archives of sexual behavior. 2020 Jul;49(5):1769-82.	2020	China		This measure, which assesses the perceived pressure to get amrried, comprises 11 items and 3 factors: social pressure, parental pressure, and internalized pressure.	I don’t know how to respond to my parents’ wishes for me to have children soon.		x				x					x					x					x				x				x				x	x		x					x
Perceived Subtle Gender Bias Index (PSGBI)	Tran N, Hayes RB, Ho IK, Crawford SL, Chen J, Ockene JK, Bond M, Rayman P, Dean B, Smith S, Thorndyke L. Perceived subtle gender bias index: Development and validation for use in academia. Psychology of Women Quarterly. 2019 Dec;43(4):509-25.	2019	USA		The PSGBI is a measure of gender bias against women. It consists of 21 items and 4 subscales: Gender Inequality (9 items), Collegiality (6 items), Mentorship (3 items), and Institutional Support (3 items). Participants respond on a 6-point Likert iscale (1 (disagree strongly) to 6 (agree strongly)).	I have observed other female colleagues experiencing gender bias.	x			x									x	x									x		x		x		x			x	x	x		x					x
Personal Attributes Questionnaire (PAQ)	Spence, J. T., & Helmreich, R. L. Masculinity and femininity: Their psychological dimensions, correlates, and antecedents. Austin, TX: University of Texas Press, 1978.	1978	USA	Sex Role Stereotype Questionnaire by P. S. Rosenkrantz et al)	The PAQ measures the psychological dimension of masculinity and femininity. It is a 24-item self-report instrument consisting of a number of trait descriptions, each set upon a 5-point bipolar scale. Originally it was a 55-item measure (1975), then reduced to 24 by the authors.	M-F 1. Not at all aggressive A.......B.......C.......D.......E Very aggressive		x				x							x	x									x		x				x				x	x		x					x
Policing of Masculinity Scale (POMS)	Reigeluth CS, Addis ME. Policing of Masculinity Scale (POMS) and pressures boys experience to prove and defend their “manhood”. Psychology of Men & Masculinities. 2021 Jan 28.	2021	USA		The POMS measures the gender socialization process used by boys to communicate the perception that another boy’s behavior is insufficiently masculine. It consists of 46 items, 3 subscales (Verbal Policing Epithets, Physical Policing Challenges, and Masculinity Deviations).	How often in the past month did boys you hang out with give you a hard time or tease you about…		x			x								x		x								x		x		x		x			x	x	x			x					x
Positive–Negative Sex-Role Inventory (PN-SRI)	Berger A, Krahé B. Negative attributes are gendered too: Conceptualizing and measuring positive and negative facets of sex‐role identity. European Journal of Social Psychology. 2013 Oct;43(6):516-31.	2013	Germany	Bem, S. L. (1974). The measurement of psychological androgyny. Journal of Consulting and Clinical Psychology, 42, 155–162.	The PN-SRI assesses gender identity. It consists of both negative and positive masculine and negative and positive feminine subscales. It consists of 24 items.	Positive masculinity subscale. 1. Analytical.		x				x							x			x							x		x				x				x	x		x					x
Pre-School Activities Inventory (PSAI)	Golombok S, Rust J. The measurement of gender role behaviour in pre‐school children: A research note. Journal of Child Psychology and Psychiatry. 1993 Jul;34(5):805-11.	1993	UK USA Netherlands		The PSAI measures gender role behaviour in youg children via 24 items (12 masculine and 12 feminine). They are further divided into the categories Toys, Activities, and Characteristics. Participants respond on a 5-point scale ("never"to "very often").	1. Guns (or used objects as guns) .		x				x							x			x							x		x				x				x	x				x					x
PRF ANDRO	Berzins JI, Welling MA, Wetter RE. A new measure of psychological androgyny based on the Personality Research Form. Journal of consulting and clinical psychology. 1978 Feb;46(1):126.	1978	USA	Bem, S. L. (1974). The measurement of psychological androgyny. Journal of Consulting and Clinical Psychology, 42, 155–162.	The PRF ANDRO is a 56-item subscale of a multitrait inventory (PRF) aiming to identify feminine and masculine personality traits, by covering the dimensions of social-intellectual ascendancy, autonomy, risk taking, nurturance, affiliative-expressive concerns and self-subordination.	I like to be with peple who assume a protective attitude toward me.		x				x							x			x							x		x				x				x	x		x					x
Queer Consciousness Scale (QCS)	Duncan LE, Mincer E, Dunn SR. Assessing politicized sexual orientation identity: Validating the Queer Consciousness Scale. Journal of homosexuality. 2017 Jul 3;64(8):1069-91.	2017	USA		The QCS consists of 12 items measuring 5 aspects of a politicized queer identity: sense of common fate, power discontent, system blame, collective orientation, and cognitive centrality. Answers are rated on a 5-point Likert scale.	1. I identify with the LGBTQ community.		x				x						x				x					x				x				x				x	x		x	x				x	x
Queer People of Color Identity Affirmation Scale (QPIAS)	Ghabrial, M. A., & Andersen, J. P. (2021). Development and initial validation of the Queer People of Color Identity Affirmation Scale. Journal of Counseling Psychology, 68(1), 38-53. doi:10.1037/cou0000443	2021	USA		The QPLAS assesses elements of positive identity among sexual minority people of colour. It consists of 12 items and 2 subscales: Identity-Based Growth and Identity Cohesion.	Being an LGBQA ethnic/racial minority has made me resilient.		x						x			x							x			x				x		x		x				x	x		x					x
Recalled Childhood Gender Questionnaire-Revised	Meyer‐Bahlburg HF, Dolezal C, Zucker KJ, Kessler SJ, Schober JM, New MI. The Recalled Childhood Gender Questionnaire‐Revised: A psychometric analysis in a sample of women with congenital adrenal hyperplasia. Journal of Sex Research. 2006 Nov 1;43(4):364-7.	2006	USA		The questionnaire measures recalled gender-typed behavior and relative closeness to mother and father during childhood. it consists of 23 items pertaining to childhood gender identity, gender role, and feelings about one’s parents. Participants rated answers on a 5 or 4 point Likert scale.	14.Frequency of hating feminine clothing.		x		x									x	x									x		x				x				x	x		x					x
Relative Status of Women Index (RSWI)	Dijkstra AG, Hanmer LC. Measuring socio-economic gender inequality: Toward an alternative to the UNDP gender-related development index. Feminist economics. 2000 Jan 1;6(2):41-75.	2000	Global	GDI United Nations Development Programme. 1995. Human Development Report,, New York: Oxford University Press.	Using the same indicators as the GDI, the paper constructs a Relative Status of Women (RSW) index, which demonstrates how using a measure of gender equality that abstracts from levels of development results in different country rankings.	Sex-stratified life-expectancy, expected years and mean years of schooling, gross national income per capita.	x					x							x			x							x								x	x			x	x					x
Reproductive autonomy, context of violence against women	Bond JC, Roberts SC, Greenfield TK, Korcha R, Ye Y, Nayak MB. Gender differences in public and private drinking contexts: a multi-level GENACIS analysis. Int J Environ Res Public Health. 2010;7(5):2136-60.	2010	21 countries in 6 continents at different stages of development		The study presents two national-level composite scores on women's reproductive autonomy (to assess women's actual control over reproduction) and on the context of violence against women (capturing rates of violence and the countries response to it).	Reproductive autonomy: restrictiveness of abortion laws (a five category variable with 1 being most restrictive, 5 least)	x			x									x	x									x	x			x				x	x			x	x	x	x			x	x	x
Reproductive Rights in the United States	NARAL Pro-Choice America. Who Decides? The Status of Women’s Reproductive Rights in the United States; NARAL: Washington, DC, USA, 2015; Available online: Https://www.prochoiceamerica.org/wp-content/ uploads/2017/04/2015-Who-Decides.pdf (accessed on 7 May 2018).	2015	USA		This methodology measures reproductive rights via women's access to reproductive health services. It consists of a grading system to capture the cumulative burden each state imposes on access to reproductive health care. Points are subtracted for anti-choice measures and added for pro-choice measures.	Q: Have politicians succeeded in making abortion illegal in some cases?	x			x									x	x									x			x	x	x			x	x			x	x	x				x	x
Scale of Prejudice Against Sexual and Gender Diversity (PASGD)	Costa AB, de Lara Machado W, Ruschel Bandeira D, Nardi HC. Validation study of the revised version of the Scale of Prejudice Against Sexual and Gender Diversity in Brazil. Journal of Homosexuality. 2016 Nov 1;63(11):1446-63. Measure first published in 2015: Costa, A. B., Bandeira, D. R., & Nardi, H. C. (2015). Avaliação do preconceito contra diversidade sexual e de gênero: Construção de um instru…	2015	Brazil	Updated version of the Attitudes Toward Lesbians and Gays Scale (Herek & McLemore, 2011). The Genderism and Transphobia Scale (Hill & Willoughby, 2005).	The PASGD is a culturally adapted measure which assesses prejudice against sexual and gender diversity in Brazil. It is based on the combination of the updated version of the Attitudes Toward Lesbians and Gays Scale (Herek & McLemore, 2011), which evaluates explicit prejudice against lesbians and against gays and on the Genderism and Transphobia Scale (Hill & Willoughby, 2005), which evaluates pr…	1) Sexo entre dois homens é totalmente errado | Sex between two men is totally wrong			x					x				x						x				x			x				x				x	x		x					x
Scale of Students Attitudes Towards Gender Equality	Pérez RG, Catalán MA, García OB, González-Piñal R, Sánchez RB, Pinto ER. Actitudes del alumnado hacia la igualdad de género. Revista de investigación educativa. 2010 Jun 25;28(1):217-32.	2010	Spain		The scale assesses student attitudes toward coeducation and the construction of a new gender culture in educational institutions based on equality between people. It is scored using a 5-point Likert-type scale where 1 = strongly disagree and 5 = strongly agree.	Las tareas domésticas las hacen mejor las mujeres. [translation: housework is best done by women]		x				x							x			x						x			x				x				x	x			x					x
Scenarios for Measuring the Affective and Behavioral Components of Attitudes Toward Lesbians and Gay Men (SABA Scale)	Preuß S, Ottenstein C, Kachel S, Steffens MC. Using scenarios for measuring the affective and behavioral components of attitudes toward lesbians and gay men: Validation of the SABA scale. Archives of sexual behavior. 2020 Jul;49:1645-69.	2020	Germany		This scale consists of Scenarios measuring the Affective and Behavioral components of Attitudes toward lesbians and gay men. It contains two subscales: SABA-L for attitudes toward lesbians (5 items), SABA-G for attitudes toward gay men (5 items). Items are rated on a 7-point Likert scale (1 (very uncomfortable) to 7 (very comfortable)).	1. You have a son who goes to kindergarten, and you learn that your son’s teacher has recently come out as gay (a) How comfortable do you feel in this situation? (b) How likely is it that you will try to change your son’s class placement?		x				x				x						x					x				x				x				x	x		x					x
Schedule of Sexist Events (SSE)	Klonoff EA, Landrine H. The Schedule of Sexist Events: A measure of lifetime and recent sexist discrimination in women's lives. Psychology of Women Quarterly. 1995 Dec;19(4):439-70.	1995	USA	The Psychiatric Epidemiology Research Interview- Life Events Scale [PERI-LES]; Dohrenwend, Krasnoff, Askenasy, & Dohrenwend, 1978; and the Hassles Frequency Scale [ Hassles-F]; Kanner, Coyne, Schaeffer, & Lazarus, 1981	The SSE measures lifetime and recent (past year) sexist discimination in women's lives. It consists of 4 factors (sexist degradation and its consequences; sexist discrimination in distant relationships; sexism in close relationships; sexist discrimination in the workplace) and 20 items. Respondents answer on a scale, which ranges from 1 = the event never happened to 6 = the event happens almost a…	Sexist degradation and its consequences: 1. Been called a sexist name.			x	x									x	x									x	x	x		x		x	x		x	x	x		x					x
Schein Descriptive Index (SDI)	Schein VE. The relationship between sex role stereotypes and requisite management characteristics. J Appl Psychol. 1973 Apr;57(2):95–100	1973	USA		The SDI defines both the sex role stereotypes and characteristics of successful middle managers. It consists of 92 items rated on a 5-point scale, from 1 (not characteristic) to 5 (characteristic) of [women in general, men in general, successful middle managers].	Not available		x				x							x			x							x		x				x	x			x	x		x					x
School Gender Culture	Reynolds JR, Bamford MJ. School gender culture and student subjective well-being. Sex Roles: A Journal of Research. 2016;74(1-2):62-77.	2016	USA		The measures is based on school-level prevalence of behaviours and beliefs that tap into femininity, masculinity and heteronormativity.	- prevalence of student participation in collision contact sports meaning football, basketball, field hockey, ice hockey, soccer, or wrestling.		x				x							x			x				x										x		x			x		x					x
Self-reported gender equality at workplaces	Elwér S, Harryson L, Bolin M, Hammarström A. Patterns of gender equality at workplaces and psychological distress. PloS one. 2013 Jan 9;8(1):e53246.	2013	Sweden		The gender equality score is a 5-item scale representing gender equality in a workplace. The cut-off points for the indicators are selected in two steps. In the first step a gender-equal group for each indicator is selected.Then the unequal ratios in both directions of inequality are divided in two equal size groups. Each item is categorised into a 5-item scale ranging from 1) gender unequal rati…	(I) number of employees; (II) mean net salary; (III) mean educational level; (IV) mean net days of parental leave; and (V) mean net days of temporary parental leave	x					x							x			x							x	x				x		x		x		x		x					x
Self-reported gender equality	Sörlin A, Lindholm L, Ng N, Öhman A. Gender equality in couples and self-rated health-A survey study evaluating measurements of gender equality and its impact on health. International Journal for Equity in Health. 2011 Dec;10(1):1-1.	2011	Sweden		The self-reported gender equality index assesses inequalities between partners in 3 dimensions: education, income & full- or part-time employment; sharing of time and responsibilities for household; sharing of parental leave after birth & temporary parental leave for child sickness. All items were dichotomized to shared equally or not and cumulated to an overall score.	Assessed for each partner: Highest educational attainment, net income, full-/part-time employment, unpaid household work, parental leave, temporary parental leave	x					x							x			x							x	x			x		x			x		x		x					x
Sexist attitudes toward women scale (SATWS)	Benson PL, Vincent S. Development and validation of the sexist attitudes toward women scale (SATWS). Psychology of Women Quarterly. 1980 Dec;5(2):276-91.	1980	USA		The SATW scale is a 40-item scale investigating sexism (7-point Likert scale from strongly agree to strongly disagree). It covers the following areas: 1. Attitudes that women are genetically inferior (biologically, emotionally, intellectually) to men 2. Support for the premise that men should have greater rights and power than women 3. Support for sex discrimination (antifemale) practices in educ…	If I had a daughter, I would discourage her from working on cars.			x			x							x	x									x		x				x				x	x		x					x
Sexist microaggressions experiences and stress scale (Sexist MESS)	Derthick AO. The sexist mess: Development and initial validation of the sexist microaggressions experiences and stress scale and the relationship of sexist microaggressions to women's mental health (Doctoral dissertation, University of Alaska Anchorage). Available from: https://search.proquest.com/openview/28559a11ea039d100a1e8d8d59e71228/1?cbl=18750&diss=y&pq-origsite=gscholar	2015	USA Canada		The Sexist MESS measures sexist microaggression experiences. It includes 44 items with a seven-factor model : Factor 1 - Leaving Gender at the Door (LeaveGender; 4 items); Factor 2 - Sexual Objectification (SexObject; 8 items); Factor 3 - Environmental Invalidations (EnvInv; 4 items); Factor 4 - Invalidation of the Reality of Women (InvReality; 10 items); Factor 5 - Assumptions of Traditional Gen…	Factor 1: 1. You have attempted to appear assertive at work or school so that your coworkers do not dismiss you because you are a woman.			x	x									x	x									x		x		x		x			x	x	x		x					x
Sex-Role Egalitarianism Scale (SRES)	Beere CA, King DW, Beere DB, King LA. The Sex-Role Egalitarianism Scale: A measure of attitudes toward equality between the sexes. Sex Roles. 1984 Apr;10(7):563-76.	1984	USA		The SRES measures attitudes toward the equality of men and women. Each form includes 19 items representing each of 5 domains of adult living: marital roles, parental roles, employee roles, social-interpersonal-heterosexual roles, and educational roles. The scale is answered on a 5-point scale, ranging from strongly agree to strongly disagree.	Not available		x				x							x			x							x		x				x				x	x		x					x
Sex-Role Ideology Scale (SRI-30)	Kalin R, Tilby PJ. Development and validation of a sex-role ideology scale. Psychological reports. 1978 Jun;42(3):731-8.	1978	Canada	Kirkpatrick Belief-Pattern Scale (1936)	Sex-role ideology is conceived as a dimension with traditional and feminist poles. It consists of 30 items, rated on a 7-point Likert scale. The items can be divided into five broad content areas: (1) work roles of men and women, 6 items; (2) parental responsibilities of men and women, 5 items; (3) personal relationships between men and women; friendship, courtship and sexual, 7 items; (4) specia…	1. The husband should be regarded as the legal representative of the family group in all matters of law.		x				x							x	x									x		x				x				x	x		x					x
Sex-Role questionnaire	Rosenkrantz P, Vogel S, Bee H, Broverman I, Broverman DM. Sex-role stereotypes and self-concepts in college students. Journal of consulting and clinical psychology. 1968 Jun;32(3):287. as described in Broverman IK, Vogel SR, Broverman DM, Clarkson FE, Rosenkrantz PS. Sex‐Role Stereotypes: A Current Appraisal 1. Journal of Social issues. 1972 Apr;28(2):59-78.	1968	USA		The Sex-Role Questionnaire is concerned with the traits and behaviors assigned to men and women. The 122 items are the characteristics, attributes, and behaviors on which men and women are thought to differ.	Sample of feminine items: Not at all aggressive		x				x							x			x							x		x				x				x	x		x					x
Sex-typed behaviour and attitudes	Cleveland HH, Udry JR, Chantala K. Environmental and genetic influences on sex-typed behaviors and attitudes of male and female adolescents. Personality and Social Psychology Bulletin. 2001 Dec;27(12):1587-98.	2001	USA	Lippa R, Connelly S. Gender diagnosticity: A new Bayesian approach to gender-related individual differences. Journal of Personality and Social Psychology. 1990 Nov;59(5):1051.	This measure presents a bipolar measure of gender, making use of a probability score of being a male based on sex-typed behaviours and attitudes among adolescents.	Frequency of crying (1 to 4, 4=every day)		x				x							x					x					x				x		x				x	x			x					x
Sexual awareness scale: Tolerance to sexual diversity, gender equity, sexual and reproductive rights	Fontes M, Crivelaro R, Scartezini A, Lima D, Garcia A. Tolerance to sexual diversity, gender equity, sexual and reproductive rights: Determinants of sex education among Brazilian youth (aged 18-29 years). European Journal of Contraception and Reproductive Health Care. 2016;21:129.	2016	Brazil		The study proposes to construct a measure of sexual awareness that contemplates aspects related to tolerance of sexual diversity, gender equity, and sexual and reproductive rights. Items are rated on a scale ranging from -15 to 15.	Sexual and Reproductive Rights 1) The school must provide information on sexual and reproductive health to students of both sexes.	x					x							x			x						x							x				x	x			x					x
Sexual Experiences Questionnaire-Revised version (SEQ-W)	Fitzgerald LF, Gelfand MJ, Drasgow F. Measuring sexual harassment: Theoretical and psychometric advances. Basic and applied social psychology. 1995 Dec 1;17(4):425-45.	1995	USA	Original version by the same authors published in 1988. Content of the items was similar. There were 5 dimensions instead of three and a 3-point Likert scale for answers.	The SEQ is an instrument for assessing the incidence and prevalence of sexual harassment in the workplace along three dimensions: gender harassment, unwanted sexual attention, and sexual coercion. It consists of 19 items, rated on 5-point Likert scales.	Gender harassment 1) . . . told suggestive stories			x	x									x	x									x		x		x		x				x	x		x					x
Sexual Harassment Attitude Scale	Mazer DB, Percival EF. Ideology or experience? The relationships among perceptions, attitudes, and experiences of sexual harassment in university students. Sex roles. 1989 Feb;20(3):135-47.	1989	Canada		The Sexual Harassment Attitude Scale contains 19 items assessing tolerance for sexual harassment and acceptance of sexual harassment myths. Participants are asked to rate items on a 5- point Likert scale from 1 (strongly disagree) to 5 (strongly agree).	An attractive women has to expect sexual advances and should learn how to handle them			x			x							x			x							x		x				x				x	x		x					x
Sexual Harassment of Men scale (SHOM)	Waldo CR, Berdahl JL, Fitzgerald LF. Are men sexually harassed? If so, by whom?. Law and human behavior. 1998 Feb;22(1):59.	1998	USA	SEQ by Fitzgerald, L. F., Gelfand, M. J., & Drasgow, F. (1995). Measuring sexual harassment: Theoretical and psychometric advances. Basic and Applied Social Psychology, 17, 425–445.	The SHOM was developed to measure sexual harassment of men in the workplace by revising SEQ items to make them applicable to men. New items were also added to reflect the additional form of harassment reported by men in a previous study (Berdahl et al., 1996). The scale contains 5 subscales: three for gender harassment (lewd comments; enforcement of the traditional male gender role; and negative …	During the past 2 years at work, have any of your supervisors or co-workers: ... often told offensive or dirty stories or jokes?			x		x								x		x								x		x		x		x			x	x	x		x					x
Sexual Minority Adolescent Stress Inventory (SMASI)	Schrager SM, Goldbach JT, Mamey MR. Development of the sexual minority adolescent stress inventory. Frontiers in psychology. 2018 Mar 15;9:319.	2018	USA		The SMASI measures minority stress among sexual minorities adolescents. The 64-item measure comprises 11 subscales, including domains of internalized homonegativity, identity management, intersectionality, and negative expectancies and social marginalization, family rejection, homonegative climate, homonegative communication, negative disclosure experiences, religion, and work domains. Items are …	4 I am questioning how to label my sexual orientation.			x			x						x				x						x			x				x				x	x			x					x
Sexual Minority Stress Scale (SMSS)	Iniewicz G, Sałapa K, Wrona M, Marek N. Minority stress among homosexual and bisexual individuals: from theoretical concepts to research tools: the Sexual Minority Stress Scale. Archives of Psychiatry and Psychotherapy. 2017;19(3).	2017	Poland	Goldblum P, Waelde L, Skinta M, Dilley J. The Sexual Minority Stress Scale. Unpublished material, personal information. Meyer's concept and model of sexual minority stress: Meyer IH. Prejudice, social stress, and mental health in lesbian, gay, and bisexual populations: conceptual issues and research evidence. Psychol Bulletin. 2003; 5: 674–697	The SMSS measures minority stress among sexual minorities. It is based on Meyer’s concept and model of sexual minority stress. The following subscales of SMSS are related directly do Meyer’s model: Internalized Homophobia (IH)(10 items, 4 point Likert scale), Expectations of Rejection (ExR) (6 items, 4 point Likert scale), Concealment (Clm) (6 items, 5 point Likert scale), and Sexual Minority Neg…	Not available			x			x					x					x					x				x		x		x			x	x	x		x					x
Sexual objectification experiences	Wiseman MC, Moradi B. Body image and eating disorder symptoms in sexual minority men: A test and extension of objectification theory. Journal of Counseling Psychology. 2010 Apr;57(2):154.	2010	USA	Swim JK, Cohen LL, Hyers LL. Experiencing everyday prejudice and discrimination. InPrejudice 1998 Jan 1 (pp. 37-60). Academic Press. Hill MS. Examining objectification theory: Sexual objectification's link with self-objectification and moderation by sexual orientation and age in White women (Doctoral dissertation, ProQuest Information & Learning).2003. Burnett RE. Gendered objectification experie…	The scale investigates experiences of sexual objectification. It comprises 17 items. Respondents rate SOE items according to how often they experienced each event in the past year (ranging from 1 [never] to 6 [almost all of the time]).	Felt that a date was more interested in my body (and gaining access to it) than in me as a person?			x		x						x				x						x				x				x				x	x		x					x
Sexual Orientation and Gender Identity (SOGI) Human Rights Index	Anderson J. The Sexual Orientation and Gender Identity Human Rights Index: An original quantitative measure. Poster presented at the 11th International Congress on AIDS in Asian and the Pacific, November 18–22, 2013, Bangkok, Thailand. Available at: http://icaap.meeting xpert.net/?ID = 80970	2013 (but the paper relates to 2006 data as well)	Global		The SOGI index measures variation in human rights protection for sexual minorities. It consists of 7-point score ranging from highly punitive to full recognition.	Punative Points Penalty for homosexuality: - death penalty	x								x		x								x		x										x	x			x	x					x
Sexual Orientation Concealment Scale (SOCS)	Jackson SD, Mohr JJ. Conceptualizing the closet: Differentiating stigma concealment and nondisclosure processes. Psychology of Sexual Orientation and Gender Diversity. 2016 Mar;3(1):80.	2016	USA Canada		The SOCS is a self-report measure assessing effort to conceal one’s identity in one’s current life. The goal was to create a scale that could be used to assess current effortful concealment behavior across multiple settings and LGB populations. It consists of 6 items rated on a 5-point scale.	In the last 2 weeks I have... concealed my sexual orientation by telling someone that I was straight or denying that I was LGB.			x					x			x							x			x				x		x		x			x	x	x		x					x
Sexual orientation counselor competency scale (SOCCS)	Bidell MP. The sexual orientation counselor competency scale: Assessing attitudes, skills, and knowledge of counselors working with lesbian, gay, and bisexual clients. Counselor Education and Supervision. 2005 Jun;44(4):267-79.	2005	USA		The SOCCS measures the attitudes, skills, and knowledge of counselors who work with lesbian, gay, and bisexual individuals. It consists of 42 items, rated on a 7-point Likert-type scale (1 =not at all true, 7 =totally true).	I have experience counseling gay male clients.		x				x							x			x					x				x				x				x	x		x					x
Sexual Orientation Laws Map (also known as: International Lesbian, Gay, Bisexual, Trans, and Intersex Association’s (ILGA) Rainbow Map, previous name: Lesbian and Gay Rights In the World Map)	ILGA World: Lucas Ramon Mendos, State-Sponsored Homophobia 2019: Global Legislation Overview Update (Geneva; ILGA, December 2019)	2010	Global		The Rainbow map assesses national legislation towards sexual minorities covering the 3 dimensions of criminalisation, protection, and recognition through 9 items.	1: country recognizes same-sex marriage.	x								x		x								x		x										x	x			x	x					x
Sexual Relationship Power Scale (SRPS)	Pulerwitz J, Gortmaker SL, DeJong W. Measuring sexual relationship power in HIV/STD research. Sex roles. 2000 Apr 1;42(7-8):637-60.	2000	USA		The SRPS measures sexual relationship power, including (a) decision-making dominance, (b) relationship control, (c) distribution of economic and emotional resources, (d) alternatives to the relationship, and (e) dependence on the relationship. The scale consists of 36 items, of which the majority is rated on a 4-point Likert scale (from 1 Strongly Agree to 4 Strongly Disagree). The other set of i…	Relationship Control. 1. If I asked my partner to use a condom, he would get violent.			x	x						x						x							x		x				x				x	x		x					x
Short Internalized Homonegativity Scale	Currie MR, Cunningham EG, Findlay BM. The Short Internalized Homonegativity Scale: Examination of the factorial structure of a new measure of internalized homophobia. Educational and Psychological Measurement. 2004 Dec;64(6):1053-67.	2004	USA	The RHS (Ross & Rosser, 1996)	The final short IH consists of 13 items, partly based on the RHS. Respondents answer on a 7-point Likert-type scale ranging from 1 = strongly disagree to 7 = strongly agree. Items are scored such that higher scores indicate higher internalized homonegativity.	1. I am comfortable about people finding out that I am gay.			x		x						x				x						x				x				x				x	x		x					x
Short version of the Bisexualities: Indiana Attitudes Scale (BIAS)	Dodge B, Herbenick D, Friedman MR, Schick V, Fu TC, Bostwick W, Bartelt E, Munoz-Laboy M, Pletta D, Reece M, Sandfort TG. Attitudes toward bisexual men and women among a nationally representative probability sample of adults in the United States. PLoS One. 2016 Oct 26;11(10):e0164430.	2016	USA	Bisexualities: Indiana Attitudes Scale (BIAS). The non-abridged measure (published in 2014) is not available.	The abridged versions of the Bisexualities: Indiana Attitudes Scale (BIAS), incorporate two forms measuring distinct attitudes towards bisexual men and bisexual women—i.e., the BIASm and BIAS-f, respectively. The BIAS assesses a number of domains that have emerged in previous studies, including bisexual men and women being confused or in transition regarding their sexual orientation, bisexual men…	1. I think bisexual women are confused about their sexuality.			x			x				x						x					x				x				x				x	x		x					x
Social and Institutional Gender Index (SIGI)	OECD Development Centre (2019). Social Institutions & Gender Index. 2019 Synthesis Report. Online available from http://www.oecd.org/dev/development-gender/BrochureSIGI2015-web.pdf (last accessed 22th June 2020)	2009	Global		The SIGI is a national index on discrimination against women in social institutions, focusing on 4 dimensions: Discriminatory family code, Restricted physical integrity, Restricted resources and assets, Restricted civil liberty.	Discrimination in the family -child marriage: laws on child marriage, prevalence of child marriage (% of girls aged 15-19 years ever married, divorced, widowed or in an informal union)	x					x							x	x									x								x	x			x	x		x			x		x
Social environment surrounding lesbian, gay, and bisexual youth	Hatzenbuehler ML. The social environment and suicide attempts in lesbian, gay, and bisexual youth. Pediatrics. 2011 May 1;127(5):896-903.	2011	USA (Oregon)	Drawing on recent research on LGB community climate. Oswald RF, Cutherbertson C, Lazarevic V, Goldberg AE. New developments in the field: measuring community climate. J LGBT Fam Stud. 2010;6(2):214–228	Social environment surrounding lesbian, gay, and bisexual youth is operationalized as a composite index, including density of same-sex couples; proportion of Gay–Straight Alliances per public high school; 5 policies related to sexual orientation discrimination; and aggregated public opinion toward homosexuality	(1) proportion of same-sex couples living in the counties			x			x							x			x					x									x	x	x			x					x		x
Social Roles Questionnaire (SRQ)	Baber KM, Tucker CJ. The social roles questionnaire: A new approach to measuring attitudes toward gender. Sex Roles. 2006 Apr 1;54(7-8):459-67.	2006	USA		The SRQ measures gender role attitudes and evaluates people’s beliefs about gender transcendence. The Questionnaire consists of 13 items: 1–5 form the Gender Transcendent subscale, and 6–13 form the Gender-Linked subscale. Respondents answer on a scale from 0 to 100% by “strongly disagree” and “strongly agree.”	1. People can be both aggressive and nurturing regardless of sex.		x						x					x					x					x		x				x				x	x		x					x		x
Standardized Index of Gender Equality (SIGE)	Dijkstra AG. Revisiting UNDP's GDI and GEM: Towards an alternative. Social Indicators Research. 2002 Mar 1:301-38.	2002	Global	GDI, GEM United Nations Development Programme. 1995. Human Development Report,, New York: Oxford University Press.	The SIGE assess gender inequalities in health, economic and political participation using relative indicators (in contrast to the GDI and GEM).	Education: Relative female/male literacy rates (2/3); relative female/male combined enrolment rate (1/3); weighted average	x					x							x			x							x								x	x			x	x					x
Status of Women Index (SWI)	Yllo K. Sexual equality and violence against wives in American states. Journal of Comparative Family Studies. 1983 Mar 1;14(1):67-86.	1983	USA		The Status of Women Index (WSI) assesses inequalities among women and men in the United States across economic, educational, political and legal dimensions. The individual indicators are standardized and then added to dimension-specific indexes, which can be cumulated to the overall score (SWI).	Economic dimension: % of women in the labor force	x					x							x	x									x	x			x				x	x			x	x					x
Stereotype Pressure Questionnaire (SPQ)	Tortora C, D'Urso G, Nimbi FM, Pace U, Marchetti D, Fontanesi L. Sexual fantasies and stereotypical gender roles: The influence of sexual orientation, gender and social pressure in a sample of Italian young-adults. Frontiers in Psychology. 2020;10.	2020	Italy	Bem, 1974 Usui et al., 2003 Bosak et al., 2017	The SPQ includes 28 items divided into two subscales: 15 referring to the social pressure to conform to masculine characteristics, 13 to the feminine ones. Participants were asked whether they experienced pressure to adopt a role or behavior on a seven-point scale ranging from 1 (“Never”) to 7 (“Always”).	Being the main source of income in the family		x				x						x				x						x			x				x				x	x		x					x
Stigma Consciousness Questionnaire (SCQ) for women and for gay men and lesbians	Pinel EC. Stigma consciousness: The psychological legacy of social stereotypes. Journal of personality and social psychology. 1999 Jan;76(1):114.	1999	USA		The SCQs measure the extent to which they expect to be stereotyped by others. They are each made up of 10 items, rated on a scale ranging from 0 (strongly disagree) to 6 (strongly agree).	Stereotypes about women have not affected me personally.			x			x						x				x						x			x				x				x	x		x					x
Stigmatizing Attitudes and Beliefs About Women Who Have Abortions	Shellenberg KM, Hessini L, Levandowski BA. Developing a scale to measure stigmatizing attitudes and beliefs about women who have abortions: results from Ghana and Zambia. Women & health. 2014 Oct 3;54(7):599-616.	2014	Zambia Ghana		The SABA scale captures stigma related to women associated with abortion in 3 dimensions (negative stereotypes, discrimination and exclusion, potential contagion). 18 items are rated on a 5-point Likert scale (5=strongly agree).	A woman who has had an abortion should be prohibited from going to religious services.			x			x							x	x									x		x				x				x	x		x					x
Subjective Femininity Stress Scale (SFSS)	Shea M, Wong YJ, Wang S, Wang S, Jimenez V, Hickman SJ, LaFollette JR. Toward a constructionist perspective of examining femininity experience: The development and psychometric properties of the Subjective Femininity Stress Scale. Psychology of Women Quarterly. 2014 Jun;38(2):275-91.	2014	USA		The scale measures women’s stress associated with their subjective experiences of being female. Participants complete ten open-ended statements that begin with: ‘‘As a woman...’.	Not available		x		x									x	x									x		x				x				x	x		x					x
Subjective Masculine Norms Questionnaire and Scale	Wong YJ, Ringo Ho MH, Wang SY, Fisher AR. Subjective masculine norms among university students in Singapore: A mixed-methods study. Psychology of Men & Masculinity. 2016 Jan;17(1):30.	2016	Singapore		The scale investigates what participants believe are masculine norms and how they position themselves with regard to these. The questionnaire contains six open-ended items. Participants answer the question and rate them on a 4-point Likert scale (Strongly disagree to Strongly agree).	Social Norm 1: In Singapore, most people believe that men should ____________		x				x							x		x								x		x				x				x	x		x					x
Support for Gay and Lesbian Civil Rights (SGLCR)	Brown MJ, Henriquez E. Support for gay and lesbian civil rights: Development and examination of a new scale. Journal of Homosexuality. 2011 Mar 28;58(4):462-75.	2011	USA		The SGLCR is a 20-item psychometric, unidimensional scale to assess support for gay and lesbian civil rights. Participants are asked to rate their agreement with each item on a 7-point scale (1 = strongly disagree to 7 = strongly agree).	1. Gays and lesbians should be protected by hate-crime legislation.	x							x				x						x			x				x				x				x	x		x					x
Swedish classical and modern sexism scales	Ekehammar B, Akrami N, Araya T. Development and validation of Swedish classical and modern sexism scales. Scandinavian journal of psychology. 2000 Dec;41(4):307-14.	2000	Sweden	Swim et al.'s (1995) items, and Sears' (1988) classification system	This scale measures classical and modern sexism for the Swedish context. It consists of 15 items, 7 classical and 8 modern. The respondents answer the questions on a 5-point scale ranging from strongly disagree=1 to strongly agree=5.	Classical Sexism. 1. I prefer a male boss to a female.			x			x							x			x							x		x				x				x	x		x					x
The Homophobia Scale (THS)	Wright LW, Adams HE, Bernat J. Development and validation of the homophobia scale. Journal of Psychopathology and Behavioral Assessment. 1999 Dec 1;21(4):337-47.	1999	USA		The THS measures thoughts, feelings, and behaviors with regard to homosexuality. The THS includes 15 items, rated on a 5-point-Likert-Scale (from 1=strongly disagree to 5=strongly agree).	1. Gay people make me nervous.			x			x							x			x					x				x				x				x	x		x					x
Traditional Attitudes toward Indian Women (TAIW)	Singh S, Aggarwal Y. Are Traditional, Negative Gender Attitudes Associated with Violent Attitudes toward Women? Insights from a New, Culturally Adapted Measure in India. Sex Roles. 2020 Aug;83(3):143-62.	2020	India		The TAIW measures traditional attitudes toward women in Indian society. It comprises 16 items and 4 factors: Perceived Feminine Frivolity and Selfishness; Extra-Familial Patriarchal Attitudes; Within-Family Patriarchal Attitudes; Perceived Feminine Weakness). Respondents answer on a 7-point-Likert-scale from 1 (Strongly Disagree) to 7 (Strongly Agree).	Women are more selfish than men.		x				x						x		x									x		x				x				x	x		x					x
Traditional Machismo and Caballerismo Scale	Arciniega GM, Anderson TC, Tovar-Blank ZG, Tracey TJG. Toward a fuller conception of Machismo: Development of a traditional Machismo and Caballerismo Scale. J Couns Psychol. 2008;55(1):19–33.	2008	Mexico		The scale measures traditional machismo characteristics among men of Latino origin. It consists of 20 items, rated on a 7-point scale (1 not at all to 7 very much so).	1. Men are superior to women.		x			x					x					x					x					x				x				x	x		x					x
Traditional Masculinity and Femininity	Kachel S, Steffens MC, Niedlich C. Traditional masculinity and femininity: Validation of a new scale assessing gender roles. Frontiers in psychology. 2016 Jul 5;7:956.	2016	Germany		The measure assesses central facets of self-ascribed masculinity-femininity across three dimensions (gender-role adoption, gender-role preference, and gender-role identity). Scales range from 1 (not at all masculine) to 7 (totally masculine) and from 1 (not at all feminine) to 7 (totally feminine) in Study 1 and from 1 (totally masculine) to 7 (totally feminine) in the pilot study and in Studies …	The Traditional Masculinity-Femininity Scale (TMF) in English translation [with original German wording] gender-role adoption: 1.I consider myself as… [Ich empfinde mich selbst als…]		x				x						x				x						x			x				x				x	x		x					x
Traditional Motherhood Ideology Scale (TMIS) and Traditional Fatherhood Ideology Scale (TFIS)	Whatley M, Knox D. Scales for Measuring College Student Views of Traditional Motherhood and Fatherhood. College Student Journal. 2005 Sep 1;39(3).	2005	USA		The TMIS consists of 18 items assessing the degree to which the participants endorse the traditional role of motherhood and fatherhood. Items are rated on a 7-point Likert scale (1 strongly disagree; 7 strongly agree).	The mother has a better relationship with her children.		x				x							x			x							x		x				x				x	x		x					x
Trans Discrimination Scale (TDS-21)	Watson LB, Allen LR, Flores MJ, Serpe C, Farrell M. The development and psychometric evaluation of the Trans Discrimination Scale: TDS-21. Journal of counseling psychology. 2019 Jan;66(1):14.	2019	USA		The TDS-21 is a measure of discrimination against trans people. It consists of 5 factors (microaggressions and harassment, restricted career and work opportunities, maltreatment in healthcare settings, harassment by law enforcement, bullying and harassment in educational settings) and 21 items.	Factor 1: Microaggressions and harassment Had others deny or minimize your experiences of transgender discrimination?			x				x					x					x					x		x	x		x		x	x		x	x	x		x					x
Transgender Attitudes and Beliefs Scale (TABS)	Kanamori Y, Cornelius-White JH, Pegors TK, Daniel T, Hulgus J. Development and validation of the transgender attitudes and beliefs scale. Archives of Sexual Behavior. 2017 Jul 1;46(5):1503-15.	2017	USA	Tee, N., & Hegarty, P. (2006). Predicting opposition to the civil rights of trans persons in the United Kingdom. Journal of Community & Applied Social Psychology, 16, 70–80. Walch, S., Nagamake, S., Francisco, J., Stitt, R., & Shingler, K. (2012). The attitudes toward transgender individuals scale: Psychometric properties. Archives of Sexual Behavior, 41, 1283–1291. Homosexuality attitudinal scal…	The TABS measures the public’s views of transgender identity. The scale consists of 33 items across 3 factors (interpersonal comfort, sex/gender beliefs, human value).	Factor 1: interpersonal comfort. 1. If I was introduced to a transgender person at a party, I would feel comfortable having a polite conversation with that person.			x			x							x				x						x		x				x				x	x		x					x
Transgender Identity Stigma Questionnaire (TISQ)	Chakrapani V, Vijin PP, Logie CH, Newman PA, Shunmugam M, Sivasubramanian M, Samuel M. Assessment of a “Transgender Identity Stigma” scale among trans women in India: Findings from exploratory and confirmatory factor analyses. International Journal of Transgenderism. 2017 Jul 3;18(3):271-81.	2017	India	Adapted the Exposure to Transphobia scale (Sugano et al., 2006 -USA) to the Indian context and added three questions.	TISQ is a measure of exposure to transgender-identity stigma among trans women in India. It is made up of 14 items (Likert scale 1=never to 4=many times).	How often have you heard that trans women are not normal?			x				x						x				x						x		x				x				x	x		x					x
Transgender Identity Survey	Bockting WO, Miner MH, Swinburne Romine RE, Dolezal C, Robinson BBE, Rosser BRS, et al. The Transgender Identity Survey: A measure of internalized transphobia. LGBT Health. 2020;7(1):15-27.	2020	USA	Mayfield W: The development of an internalized homonegativity inventory for gay men. J Homosex 2001;41:53–76. Szymanski DM, Chung YB: The Lesbian Internalized Homophobia Scale: A rational/theoretical approach. J Homosex 2001;41:37–52. Fischer DG, Fick C: Measuring social desirability: Short forms of the Marlowe-Crowne social desirability scale. Educ Psychol Measur 1993;53:417–424.	The Transgender Identity Survey measures internalized transphobia, defined as discomfort with one’s transgender identity as a result of internalizing society’s normative gender expectations. It consists of 4 dimensions (Pride, Passing, Alienation, and Shame) and 26 items, rated on a 7-point Likert scale.	Being transgender makes me feel special and unique.			x				x						x				x						x		x				x				x	x		x					x
Transgender Inclusive Behavior Scale (TIBS)	Kattari SK, O’Connor AA, Kattari L. Development and validation of the transgender inclusive behavior scale (TIBS). Journal of homosexuality. 2018 Jan 28;65(2):181-96.	2017	USA		The TIBS examines the frequency of participation in various transgender-inclusive behaviors. Respondents answer most of the 15 items on a 5-point rating-scale from 1 (never) to 5 (always).	1. I ask for pronouns when I meet someone new.	x							x				x					x					x					x		x			x		x		x					x
Transprejudice scale (for transgender women)	Winter S, Chalungsooth P, Teh YK, Rojanalert N, Maneerat K, Wong YW, Beaumont A, Wah Ho LM, Gomez FC, Macapagal RA. Transpeople, transprejudice and pathologization: A seven-country factor analytic study. International Journal of Sexual Health. 2009 Jun 23;21(2):96-118.	2009	China Malaysia Singapore Thailand Philippines UK USA		The scale examines university students’ perceptions concerning transwomen, their perceived characteristics, their rights, and the basis for their gender identity variance. It consists of 30 items, rated on a 5-point scale (strongly agree to strongly disagree).	Transwomen . . . 1. are men with something wrong in their mind.			x			x							x				x						x		x				x				x	x		x					x
Transsexual Prejudice Scale	Case KA, Stewart B. Intervention effectiveness in reducing prejudice against transsexuals. Journal of LGBT Youth. 2013 Jan 1;10(1-2):140-58.	2013	USA	Hill DB, Willoughby BL. The development and validation of the genderism and transphobia scale. Sex roles. 2005 Oct 1;53(7-8):531-44.	The scale assesses prejudice against transsexual persons. It comprises 21 items, rated on a 7-point Likert scale (from 1 (strongly disagree) to 7 (strongly agree)). There are 3 subscales: 1. Negative Attitudes Toward Transsexuals Scale (10 items), Beliefs in Myths About Transsexuals Scale (6 items), and Predicted discriminatory behaviors against transsexuals scale (5 items).	Sex change operations are morally wrong.			x			x						x					x						x		x				x				x	x		x					x
Universal breadwinner vs. universal care-giver models	Chou YC, Kröger T. Mothers of children with an intellectual disability: Universal breadwinner model vs universal caregiver model. Journal of Intellectual Disability Research. 2016;56(7-8):736.	2016	Taiwan		Based on the mother's and father's employment status and the weekly hours of caregiving, the authors defined subgroups, conducted stratified analyses and compared the outcome in these groups.	Universal breadwinner model: both fathers and mothers are employed and mothers’ hours of caregiving are higher than those of fathers. Universal caregiver model: both fathers and mothers are employed and the fathers’ hours of caregiving are equal to or higher than those of the mothers.		x				x				x						x				x									x			x			x	x					x
Womanist Identity Attitudes Scale	Ossana SM, Helms JE, Leonard MM. Do “womanist” identity attitudes influence college women's self‐esteem and perceptions of environmental bias?. Journal of counseling & development. 1992 Jan 2;70(3):402-8.	1992	USA		The WIAS measures 4 stages of womanist identity development (i.e., Preencounter, Encounter, Immersion– Emersion, Internalization). It consists of 42 items, which are rated on a 5-point scale that ranges from strongly disagree (1) to strongly agree (5).	1. I limit myself to male activities.		x			x								x		x								x		x				x				x	x		x					x
Women, Peace, and Security (WPS) Index	Klugman, J. (2019). Measuring WPS: A new global index. In S. E. Davies, & J. True (Eds.), The Oxford handbook of women, peace, and security (pp. 751–764). New York, NY: Oxford University Press. Georgetown Institute for Women, Peace and Security and Peace Research Institute Oslo. (2017). Women, peace and security index 2017/18: Tracking sustainable peace through inclusion, justice, and security fo…	2017	Global		The WPS examines 3 dimensions of women’s lives: inclusion (political, social, economic); justice (formal laws and informal discrimination); and security (at the family, community, and societal levels). A score between 0 (worst possible) and 1 (best possible) is generated for each country, ultimately determining their rank.	WPS Security Sub-Index: Lifetime intimate partner violence (percentage of women who have experienced physical or sexual violence committed by their intimate partner)	x					x							x	x									x	x			x	x			x	x			x	x					x
Women’s Economic Opportunity Index (WEOPI)	Economist Intelligence Unit (2012). Women’s economic opportunity 2012. A global index and ranking from the Economist Intelligence Unit. Available from: http://www.eiu.com	2010	Global	United Nations Development Programme, World Bank Programme	The WEOPI is a composite national-level score that measures gender-based disparities in labour policy and practice, access to finance, education and training, women's legal and social status and the general business environment.	1) Labour policy and practice 1.1) Equal pay for equal work: ILO Equal Remuneration Convention (No 100); country progress in aligning national policy with the terms of the Convention	x					x							x	x									x	x		x	x	x			x	x			x	x					x
Women’s Objectification of Women Scale	Parent MC, Garos S, Branscome E, Piper M. What Is Bad From the Gander Is Bad From the Goose: Development and Validation of the Women’s Objectification of Women Scale. Assessment. 2020 Jul;27(5):941-58.	2020	USA		The WOWS measures women’s experiences of objectification by women. It contains 9 items, rated on a 5-point scale (1 = Never, 5 = Almost always).	Has a woman given you unwelcome advice about your appearance?		x		x								x		x								x			x				x				x	x		x					x
Women's agency	Salem R, Cheong YF, Miedema SS, Yount KM. Women's agency in Egypt: construction and validation of a multidimensional scale in rural Minya. East Mediterr Health J. 2020;26(6):652-9.	2020	Egypt		The Women's agency measure is a multidimensional and context-specific scale of women’s agency in rural Minya, Egypt. The 21-item model consists of three factors (decision-making, freedom of movement and gender role attitudes), each corresponding to a previously-theorized domain of women’s agency. Asnwers are coded on a 3-point scale.	Decision making: Who in your family has the final say in purchasing the following things? - Vegetables and fruit	x			x									x	x									x	x	x		x	x	x				x	x		x					x
Women's political empowerment (V-Dem Index)	Sundström A, Paxton P, Wang YT, Lindberg SI. Women’s political empowerment: A new global index, 1900–2012. World Development. 2017 Jun 1;94:321-35.	2015	Global		Theindex provides information about women’s civil liberties, civil society participation, and political participation globally. Spanning from 1900 to 2012, it covers over 170 countries.	Civil society participation: women’s freedom of discussion, participation in civil society organizations (CSO), and representation in the ranks of journalists.	x			x									x	x									x	x		x	x	x			x	x			x	x					x
Women's status indices	Institute for Women’s Policy Research (1996). The status of women in the states. Washington DC: IWPR.	1996	USA		These measures are composite indices of women's status in 50 US states in four domains - political participation, employment & earnings, economic autonomy, reproductive rights. Each of the components is standardized by dividing the observed value for each state by the comparable value for the entire United States. These values are then summed for each state to create a composite score. A higher s…	Political participation - voter registration	x					x							x	x									x	x		x	x	x			x	x			x	x					x
Workplace gender discrimination	Kim G, Kim J, Lee SK, Sim J, Kim Y, Yun BY, et al. Multidimensional gender discrimination in workplace and depressive symptoms. PLoS One. 2020;15(7):e0234415.	2020	South Korea		Workplace gender discrimination is assessed in the six following discrimination types: Hiring, promotion, paid wages, work assignments, training opportunities, and firing. Participants respond on a scale ranging from “never,” “rarely,” “almost,” to “always.”	(1) Hiring: If candidates have similar qualifications for appointment, men are preferred to women.			x	x									x			x							x	x	x				x				x	x		x					x
Workplace gender discrimination and sexual harassment	Lu DW, Lall MD, Mitzman J, Heron S, Pierce A, Hartman ND, McCarthy DM, Jauregui J, Strout TD. # MeToo in EM: A Multicenter Survey of Academic Emergency Medicine Faculty on Their Experiences with Gender Discrimination and Sexual Harassment. Western Journal of Emergency Medicine. 2020 Mar;21(2):252.	2020	USA	Jagusztyn NE. Perceived workplace discrimination as a mediator of the relationship between work environment and employee outcomes: Does minority status matter? Graduate Theses and Dissertations. 2010. Available at: http://scholarcommons.usf.edu/etd/3657. Miller J, Katz D. Gender differences in perception of workplaceexperience among anesthesiology residents. J Educ Perioper Med. 2018;20(1):E618. …	The instrument measures workplace gender discrimination and sexual harassment through 31 items, rated on a 5-point Likert scale (1 = strongly disagree to 5 = strongly agree). Further, respondents are asked if they have encountered unwanted sexual comments, attention or advances by a work superior or colleague.	I have been treated unfairly at work because of my gender.			x			x							x			x							x		x				x				x	x		x					x
Workplace Heterosexist Experiences Questionnaire (WHEQ)	Waldo CR. Working in a majority context: A structural model of heterosexism as minority stress in the workplace. Journal of counseling psychology. 1999 Apr;46(2):218.	1999	USA		The WHEQ assesses direct (e.g., anti-gay jokes) and indirect experiences (e.g., assumptions of heterosexuality) of heterosexism throughemployees' experiences of sexual-orientation-based harassment and discrimination. It contains 22 items encompassing experiences ranging from subtle slights and discrimination to overtly hostile harassment. The response scale ranges from never (0) to most of the ti…	During the past 24 months in your workplace: have you ever been in a situation where any of your coworkers or supervisors made you feel it was necessary for you to 'act straight' [e.g., monitor your speech, dress, or mannerisms]?			x			x					x					x					x				x				x				x	x		x					x
* (x) denotes partial validation
[truncated: 3 more columns]
